# Supplementary material for: Microbiome‐Mediated Resistance of Wild Tomato to the Invasive Insect Prodiplosis longifila
Source: Environ Microbiol Rep. 2025 Sep 9;17(5):e70190. doi: 10.1111/1758-2229.70190 (PMC12420677; doi:10.1111/1758-2229.70190)
Supplement: Supplementary file 2 — Data S2: Supplementary Tables. [file EMI4-17-e70190-s001.xlsx]

## Sheet: TableS1
Table S1. Model coefficients for the effects of Soil, Condition, Tomato genotype, Infestation (with/without larvae of Prodiplosis longifila) and their interactions on leaf area of tomato
Coefficients	Estimate	Std. Error	t value	Pr(>|t|)
(Intercept)	427.168	124.262	3.438	0.000653	**
SoilNat	-171.611	175.733	-0.977	0.329425
ConditionSter	858.2	175.733	4.884	1.55e-06	***
TomatoW	-242.542	175.733	-1.38	0.168356
InfestationNinf	48.732	175.733	0.277	0.781698
SoilNat:ConditionSter	58.987	248.523	0.237	0.812516
SoilNat:TomatoW	145.892	248.523	0.587	0.557535
ConditionSter:TomatoW	-361.215	248.523	-1.453	0.146939
SoilNat:InfestationNinf	-22.224	248.523	-0.089	0.928793
ConditionSter:InfestationNinf	230.003	248.523	0.925	0.355314
TomatoW:InfestationNinf	-11.721	248.523	-0.047	0.962409
SoilNat:ConditionSter:TomatoW	-338.231	351.465	-0.962	0.336497
SoilNat:ConditionSter:InfestationNinf	-367.587	351.465	-1.046	0.296296
SoilNat:TomatoW:InfestationNinf	-4.847	351.465	-0.014	0.989004
ConditionSter:TomatoW:InfestationNinf	-247.286	351.465	-0.704	0.482128
SoilNat:ConditionSter:TomatoW:InfestationNinf	623.4	497.047	1.254	0.21055
Model: lm(formula = Leaf_area ~ Soil * Condition * Tomato * Infestation, data = PLfull_data)
Residual standard error: 124,3 on 374 degrees of freedom
Multiple R-squared: 0,3395, Adjusted R-squared: 0,3131
F-statistic: 12,82 on 15 and 374 DF, p-value: < 2,2e-16

## Sheet: TableS2
Table S2. ANOVA (analysis of variance) for the linear model testing the effects of Soil, Condition, Tomato genotype, Infestation (with/without larvae of Prodiplosis longifila) and their interactions on leaf area of tomato
Source of variation	Df	Sum Sq	Mean Sq	F value	Pr(>F)
Soil	1	129636	129636	8.3956	0.003983	**
Condition	1	1751581	1751581	113.437	< 2,2e-16	***
Genotype	1	724986	724986	46.9521	3.008e-08	***
Infestation	1	19463	19463	1.2605	0.262276
Soil:Condition	1	19064	19064	1.2346	0.267221
Soil:Genotype	1	16953	16953	1.0979	0.295404
Condition:Genotype	1	248127	248127	16.0694	0.07372	***
Soil:Infestation	1	2766	2766	0.1791	0.672371
Condition:Infestation	1	6149	6149	0.3982	0.528389
Tomato:Infestation	1	326	326	0.0211	0.884507
Soil:Condition:Genotype	1	176	176	0.0114	0.91504
Soil:Condition:Infestation	1	781	781	0.0506	0.822197
Soil:Genotype:Infestation	1	23540	23540	1.5245	0.217716
Condition:Genotype:Infestation	1	1037	1037	0.0672	0.795635
Soil:Condition:Genotype:Infestation	1	24289	24289	1.573	0.21055
Residuals	374	5774922	15441

## Sheet: TableS3
Table S3. Model coefficients for the effects of Soil, Condition, and Tomato Genotype on leaf damage proportion by Prodiplosis longifila
Coefficients	Estimate	Std. Error	t value	Pr(>|t|)
(Intercept)	0.056605	0.01555	3.639	0.00036	***
SoilNat	-0.008417	0.024944	-0.337	0.736193
ConditionSter	-0.020147	0.019851	-1.015	0.311558
TomatoW	-0.026674	0.021758	-1.226	0.221866
SoilNat:ConditionSter	-0.003525	0.031168	-0.113	0.910078
SoilNat:TomatoW	0.035363	0.034764	1.017	0.310445
ConditionSter:TomatoW	0.108533	0.028814	3.767	0.000226	***
SoilNat:ConditionSter:TomatoW	-0.017013	0.0449	-0.379	0.70521
lm(formula = Herb_prop ~ Soil * Condition * Tomato, data = infested_data_weighted, weights = 1/Leaf_count)
Residual standard error: 0,07296 on 175 degrees of freedom
Multiple R-squared: 0,2135, Adjusted R-squared: 0,182
F-statistic: 6,786 on 7 and 175 DF, p-value: 3,962e-07

## Sheet: TableS4
Table S4. ANOVA (analysis of variance) for the linear model testing the effects of Soil, Condition, tomato genotype and their interactions on leaf damage proportion by Prodiplosis longifila.
Source of variation	Df	Sum Sq	Mean Sq	F value	Pr(>F)
Soil	1	0.00044	0.000443	0.0832	0.7733
Condition	1	0.02358	0.023578	4.4293	0.03676	*
Genotype	1	0.10387	0.10387	19.5126	1.747e-05	***
Soil:Condition	1	0.00179	0.001785	0.3353	0.56329
Soil:Genotype	1	0.01006	0.010065	1.8907	0.17088
Condition:Genotype	1	0.11236	0.112363	21.1081	8.278e-06	***
Soil:Condition:Genotype	1	0.00076	0.000764	0.1436	0.70521
Residuals	175	0.93157	0.005323

## Sheet: TableS5
Table S5. PERMANOVA results for the effects of Soil, Condition, Tomato Genotype, and Infestation (with/without larvae of Prodiplosis longifila) on herbivory, including interaction terms
Term	Df	Sum of Squares	R²	F	Pr(>F)
Infestation	1	0.2931	0.01075	2.0975	0.0531
Soil	1	2.7043	0.09922	19.3532	0.0001	***
Genotype	1	0.6004	0.02203	4.2966	0.0015	**
Condition	1	9.7408	0.35738	69.7093	0.0001	***
Infestation:Soil	1	0.2128	0.00781	1.5228	0.1323
Infestation:Genotype	1	0.1646	0.00604	1.1778	0.2577
Soil:Genotype	1	0.2428	0.00891	1.7379	0.0975
Infestation:Condition	1	0.2947	0.01081	2.1091	0.0513
Soil:Condition	1	2.5296	0.09281	18.1031	0.0001	***
Genotype:Condition	1	0.6014	0.02206	4.3038	0.0016	**
Infestation:Soil:Genotype	1	0.1502	0.00551	1.0752	0.3169
Infestation:Soil:Condition	1	0.2144	0.00787	1.5344	0.1364
Infestation:Genotype:Condition	1	0.1487	0.00546	1.0642	0.3262
Soil:Genotype:Condition	1	0.2665	0.00978	1.9072	0.0639
Infestation:Soil:Genotype:Condition	1	0.149	0.00546	1.066	0.3268
Residual	64	8.943	0.32811
Total	79	27.2564	1
adonis2(bacteriapl ~ Soil * Tomato * Condition * Infestation, method = "bray", permutations = 9999, by = "terms")

## Sheet: TableS6
Table S6. PERMANOVA results for the effects of Soil, Condition, Tomato Genotype, in infested treatments with larvae of Prodiplosis longifila including interaction terms
Term	Df	SumOfSqs	R²	F	Pr(>F)
Soil	1	1.3429	0.0993	8.9621	0.0001	***
Genotype	1	0.3183	0.02353	2.1239	0.0465	*
Condition	1	5.0661	0.3746	33.8101	0.0001	***
Soil:Genotype	1	0.2098	0.01551	1.4001	0.1665
Soil:Condition	1	1.2576	0.09299	8.3931	0.0001	***
Genotype:Condition	1	0.3067	0.02268	2.0469	0.0525
Soil:Genotype:Condition	1	0.228	0.01686	1.5213	0.1389
Residual	32	4.7949	0.35454
Total	39	13.5242	1
adonis2(bacteriaplINF ~ Soil * Tomato * Condition, method = "bray", permutations = 9999, by = "terms")

## Sheet: TableS7
Table S7. High quality-bins assembled by SqueezeMeta from rhizosphere tomato soil infested by Prodiplosis longifila
Bin_ID	Marker_lineage	Completeness	Contamination	Method	Kingdom	Phylum	Class	Order	Family	Genus	Species	Length	GC_perc	Num_contigs	Sum_TPM_live	Sum_TPM_sterile
maxbin.003.fasta.contigs	p__Bacteroidetes (UID2591)	96.55	4.06	DAS	Bacteria	Bacteroidetes	Chitinophagia	Chitinophagales	Chitinophagaceae	NA	NA	4923528	43.67	129	457.062	4150.13
maxbin.004.fasta.contigs	f__Burkholderiaceae (UID4003)	90.15	4.55	DAS	Bacteria	Proteobacteria	Betaproteobacteria	Burkholderiales	Burkholderiaceae	Ralstonia	NA	5392280	63.79	231	330.483	426.983
maxbin.006.fasta.contigs	k__Bacteria (UID2565)	80.83	2.55	DAS	Bacteria	Planctomycetes	NA	NA	NA	NA	NA	7911020	57.54	209	252.583	25727
maxbin.009.fasta.contigs	c__Alphaproteobacteria (UID3422)	75.98	9.96	DAS	Bacteria	Proteobacteria	Alphaproteobacteria	Caulobacterales	Caulobacteraceae	Phenylobacterium	NA	4588661	69.98	510	1140.76	11075.5
maxbin.012.fasta.contigs	k__Bacteria (UID2495)	76.86	2	DAS	Bacteria	Gemmatimonadetes	Gemmatimonadetes	Gemmatimonadales	Gemmatimonadaceae	NA	NA	3142557	63.65	58	280.254	2585.52
maxbin.016.fasta.contigs	c__Gammaproteobacteria (UID4444)	91.66	9.05	DAS	Bacteria	Proteobacteria	Gammaproteobacteria	NA	NA	NA	NA	4526198	43.53	773	147.539	9452.23
maxbin.044.fasta.contigs	k__Bacteria (UID2982)	81.01	3.9	DAS	Bacteria	Verrucomicrobia	NA	NA	NA	NA	NA	6768386	60.92	1067	778.821	6882.06
maxbin.049.fasta.contigs	k__Bacteria (UID2982)	79.64	8.97	DAS	Bacteria	Verrucomicrobia	NA	NA	NA	NA	NA	5301187	51.66	245	259.691	5832.16
maxbin.097.fasta.contigs	c__Betaproteobacteria (UID3959)	94.15	5.89	DAS	Bacteria	Proteobacteria	Betaproteobacteria	Burkholderiales	NA	NA	NA	3767025	60.82	188	579.976	5384.28
maxbin.104.fasta.contigs	c__Alphaproteobacteria (UID3305)	83.62	4.59	DAS	Bacteria	Proteobacteria	Alphaproteobacteria	NA	NA	NA	NA	3677311	62.55	134	784.742	4135.14
maxbin.145.fasta.contigs	p__Bacteroidetes (UID2591)	84.89	5.57	DAS	Bacteria	Bacteroidetes	Chitinophagia	Chitinophagales	NA	NA	NA	3707379	43.52	1076	220.066	6235.13
maxbin.188.fasta.contigs	f__Halobacteriaceae (UID85)	94.73	2.93	DAS	Archaea	Euryarchaeota	Halobacteria	Natrialbales	Natrialbaceae	NA	NA	4061149	66.71	360	3775.17	3205.37
maxbin.218.fasta.contigs	k__Bacteria (UID2982)	81.64	7.98	DAS	Bacteria	Verrucomicrobia	NA	NA	NA	NA	NA	5483094	51.65	603	434.351	11558.3
maxbin.247.fasta.contigs	k__Bacteria (UID2570)	91.8	2.73	DAS	Bacteria	NA	NA	NA	NA	NA	NA	5275354	61.75	544	278.328	7867.89
maxbin.360.fasta.contigs	k__Bacteria (UID203)	76.03	0	DAS	Bacteria	Proteobacteria	Gammaproteobacteria	Xanthomonadales	NA	NA	NA	2285668	70.25	115	1561.34	7483.14
maxbin.371.fasta.contigs	p__Bacteroidetes (UID2591)	99.01	0.25	DAS	Bacteria	Bacteroidetes	Chitinophagia	Chitinophagales	Chitinophagaceae	Chitinophaga	Chitinophaga sancti	5853332	42.46	132	272.215	7062.44
maxbin.414.fasta.contigs	o__Burkholderiales (UID4002)	89.92	9.74	DAS	Bacteria	Proteobacteria	Betaproteobacteria	Burkholderiales	Oxalobacteraceae	NA	NA	6142809	62.63	460	4255.2	906.804
maxbin.415.fasta.contigs	p__Bacteroidetes (UID2605)	95	3.65	DAS	Bacteria	Bacteroidetes	NA	NA	NA	NA	NA	4687430	45.72	663	235.57	5912.87
maxbin.432.fasta_sub.contigs	k__Bacteria (UID203)	83.54	8.23	DAS	Bacteria	Proteobacteria	Gammaproteobacteria	Xanthomonadales	NA	NA	NA	2798466	64.76	197	342.66	198.749
maxbin.464.fasta.contigs	p__Bacteroidetes (UID2591)	92.86	4.2	DAS	Bacteria	Bacteroidetes	Chitinophagia	Chitinophagales	Chitinophagaceae	NA	NA	7536217	47.12	386	1033.66	6339.27
maxbin.468.fasta.contigs	p__Bacteroidetes (UID2591)	95.76	5.62	DAS	Bacteria	Bacteroidetes	Chitinophagia	Chitinophagales	Chitinophagaceae	NA	NA	4932603	40.25	609	434.125	5474.29
maxbin.472.fasta_sub.contigs	f__Micrococcaceae (UID1631)	87.84	4.74	DAS	Bacteria	Actinobacteria	Actinomycetia	Micrococcales	Micrococcaceae	NA	NA	3806130	66.71	943	5044.11	11672.1
maxbin.476.fasta_sub.contigs	k__Bacteria (UID2982)	78.41	8.11	DAS	Bacteria	Verrucomicrobia	NA	NA	NA	NA	NA	6669823	61.47	1084	503.843	4178.32
maxbin.489.fasta.contigs	k__Bacteria (UID203)	100	9.69	DAS		NA	NA	NA	NA	NA	NA	7097239	36.7	331	133.742	10946.1
maxbin.508.fasta.contigs	c__Alphaproteobacteria (UID3305)	76.73	6.79	DAS	Bacteria	Proteobacteria	Alphaproteobacteria	Sphingomonadales	Sphingomonadaceae	Sphingomonas	NA	2056600	64.38	622	20498.5	450.123
maxbin.515.fasta.contigs	k__Bacteria (UID203)	75.71	7.55	DAS	Bacteria	NA	NA	NA	NA	NA	NA	1664664	47.24	268	241.725	4556.41
maxbin.527.fasta.contigs	k__Bacteria (UID2982)	86.54	3.38	DAS	Bacteria	NA	NA	NA	NA	NA	NA	1830959	43.94	213	73.452	3544.98
maxbin.531.fasta.contigs	k__Bacteria (UID2495)	92.28	2.37	DAS	Bacteria	Spirochaetes	Spirochaetia	Leptospirales	Leptospiraceae	Leptospira	NA	3935131	40.24	1188	152.639	3064.68
maxbin.568.fasta.contigs	o__Cytophagales (UID2936)	93.71	3.63	DAS	Bacteria	Bacteroidetes	NA	NA	NA	NA	NA	5298703	45.68	456	683.266	4101.77
maxbin.580.fasta.contigs	o__Actinomycetales (UID1696)	88.42	2.59	DAS	Bacteria	Actinobacteria	Actinomycetia	Micromonosporales	Micromonosporaceae	NA	NA	4880819	70.03	320	67231.9	263.036
maxbin.587.fasta.contigs	k__Bacteria (UID2982)	88.4	7.25	DAS	Bacteria	Verrucomicrobia	NA	NA	NA	NA	NA	5712602	52.19	1052	393.692	184.614
maxbin.605.fasta.contigs	f__Enterobacteriaceae (UID5124)	96.22	2.01	DAS	Bacteria	Proteobacteria	Gammaproteobacteria	Enterobacterales	Enterobacteriaceae	NA	NA	4609621	56.05	334	91.803	4388.72
maxbin.658.fasta.contigs	k__Bacteria (UID2495)	93.13	7.89	DAS	Bacteria	Gemmatimonadetes	NA	NA	NA	NA	NA	3353775	59.82	462	12963.4	14.967
maxbin.673.fasta.contigs	p__Cyanobacteria (UID2189)	95.54	9.63	DAS	Bacteria	Cyanobacteria	NA	NA	NA	NA	NA	9710549	46.33	1710	2511.26	4.375
maxbin.683.fasta.contigs	k__Archaea (UID2)	90.78	3.88	DAS	Archaea	Thaumarchaeota	NA	NA	NA	NA	NA	1783922	50.62	413	30006.2	13.96
metabat2.1.fa.contigs	o__Sphingomonadales (UID3310)	70.52	0.69	DAS	Bacteria	Proteobacteria	Alphaproteobacteria	Sphingomonadales	Sphingomonadaceae	NA	NA	2289747	67.64	129	372.298	5678.63
metabat2.135.fa.contigs	o__Burkholderiales (UID4002)	71.97	1.91	DAS	Bacteria	Proteobacteria	Betaproteobacteria	Burkholderiales	Oxalobacteraceae	NA	NA	4368555	59.27	608	6516.67	145.848
metabat2.136.fa_sub.contigs	o__Cytophagales (UID2936)	83.05	1.04	DAS	Bacteria	Bacteroidetes	Cytophagia	Cytophagales	NA	NA	NA	5256850	48.07	277	787.309	1005.65
metabat2.157.fa.contigs	k__Bacteria (UID203)	78.09	5.17	DAS	Bacteria	Verrucomicrobia	Verrucomicrobiae	Verrucomicrobiales	Verrucomicrobiaceae	NA	NA	4236708	60.27	496	281.688	214.139
metabat2.158.fa_sub.contigs	k__Bacteria (UID3187)	81.42	8.55	DAS	Bacteria	Acidobacteria	NA	NA	NA	NA	NA	3907414	66.84	543	1878.57	2023.78
metabat2.159.fa.contigs	o__Cytophagales (UID2936)	85.85	1.49	DAS	Bacteria	Bacteroidetes	Cytophagia	Cytophagales	NA	NA	NA	5162706	46.72	542	781.227	129.77
metabat2.18.fa.contigs	p__Cyanobacteria (UID2182)	96.7	1.18	DAS	Bacteria	Cyanobacteria	NA	NA	NA	NA	NA	5852500	47.66	304	8101.35	4.371
metabat2.190.fa.contigs	p__Bacteroidetes (UID2591)	75.52	2.22	DAS	Bacteria	Bacteroidetes	Chitinophagia	Chitinophagales	Chitinophagaceae	NA	NA	3332901	56.47	461	366.619	4627.98
metabat2.204.fa.contigs	k__Bacteria (UID2495)	70.16	4.4	DAS	Bacteria	Gemmatimonadetes	NA	NA	NA	NA	NA	2822695	64	414	491.866	1060.36
metabat2.206.fa_sub.contigs	k__Bacteria (UID1453)	80.57	2.85	DAS	Bacteria	Actinobacteria	NA	NA	NA	NA	NA	3174811	69.85	234	794.576	2570.79
metabat2.21.fa.contigs	o__Bacillales (UID828)	87.43	2.54	DAS	Bacteria	Firmicutes	Bacilli	Bacillales	Bacillaceae	Priestia	NA	3754103	38.34	598	1972.03	2861.67
metabat2.232.fa_sub.contigs	f__Burkholderiaceae (UID4003)	92.79	2.87	DAS	Bacteria	Proteobacteria	Betaproteobacteria	Burkholderiales	Burkholderiaceae	Cupriavidus	NA	5740917	66.3	428	480.622	5670.95
metabat2.239.fa.contigs	c__Alphaproteobacteria (UID3422)	81.08	3.01	DAS	Bacteria	Proteobacteria	Alphaproteobacteria	NA	NA	NA	NA	2983850	62.33	436	514.32	1186.83
metabat2.24.fa.contigs	k__Bacteria (UID1453)	74.03	3.78	DAS	Bacteria	Actinobacteria	Acidimicrobiia	NA	NA	NA	NA	2901287	71.54	398	1179.02	2732.15
metabat2.262.fa.contigs	k__Bacteria (UID203)	78.45	0.86	DAS	Bacteria	Proteobacteria	Betaproteobacteria	Burkholderiales	NA	NA	NA	3011244	70.62	284	9017.28	4584.65
metabat2.273.fa.contigs	c__Alphaproteobacteria (UID3305)	85.94	1.52	DAS	Bacteria	Proteobacteria	Alphaproteobacteria	Sphingomonadales	NA	NA	NA	2716380	59.39	90	101.235	2276.45
metabat2.274.fa_sub.contigs	p__Bacteroidetes (UID2591)	97.37	0.74	DAS	Bacteria	Bacteroidetes	Chitinophagia	Chitinophagales	Chitinophagaceae	Chitinophaga	Chitinophaga sancti	6896030	45.02	233	83.436	9557.47
metabat2.277.fa_sub.contigs	c__Alphaproteobacteria (UID3305)	78.98	5.71	DAS	Bacteria	Proteobacteria	Alphaproteobacteria	Sphingomonadales	Sphingomonadaceae	Sphingomonas	NA	2037372	67.47	351	925.647	925.536
metabat2.288.fa.contigs	k__Archaea (UID2)	79.13	5.34	DAS	Archaea	Thaumarchaeota	NA	NA	NA	NA	NA	1403343	35.85	186	8392.98	4.695
metabat2.304.fa.contigs	c__Alphaproteobacteria (UID3305)	76.63	4.5	DAS	Bacteria	Proteobacteria	Alphaproteobacteria	Sphingomonadales	Sphingomonadaceae	Sphingomonas	NA	1763881	64.57	238	1393.54	3031.04
metabat2.305.fa.contigs	p__Cyanobacteria (UID2189)	86.44	2.01	DAS	Bacteria	Cyanobacteria	NA	NA	NA	NA	NA	7075742	46.75	349	14366.8	2.988
metabat2.353.fa_sub.contigs	f__Micrococcaceae (UID1631)	95.18	1.16	DAS	Bacteria	Actinobacteria	Actinomycetia	Micrococcales	Micrococcaceae	NA	NA	4100067	63.68	122	361.341	9011.37
metabat2.358.fa.contigs	c__Betaproteobacteria (UID3959)	74.92	3.4	DAS	Bacteria	Proteobacteria	Betaproteobacteria	Burkholderiales	Alcaligenaceae	Bordetella	Bordetella bronchialis	4349268	67.69	821	441.811	3314.55
metabat2.37.fa.contigs	c__Betaproteobacteria (UID3959)	72.73	1.24	DAS	Bacteria	Proteobacteria	Betaproteobacteria	NA	NA	NA	NA	3062315	61.47	175	535.807	2006.99
metabat2.38.fa.contigs	c__Betaproteobacteria (UID3959)	75.22	1.31	DAS	Bacteria	Proteobacteria	Betaproteobacteria	NA	NA	NA	NA	3865322	58.63	592	354.853	2908.73
metabat2.384.fa.contigs	o__Burkholderiales (UID4000)	83.95	1.79	DAS	Bacteria	Proteobacteria	Betaproteobacteria	Burkholderiales	Comamonadaceae	Variovorax	NA	4889619	70.84	462	1449.91	11890.6
metabat2.390.fa.contigs	c__Deltaproteobacteria (UID3216)	74.87	3.46	DAS	Bacteria	Proteobacteria	Deltaproteobacteria	Myxococcales	NA	NA	NA	6426917	65.86	349	1506.69	4559.17
metabat2.45.fa_sub.contigs	k__Bacteria (UID203)	74.29	3.45	DAS	Bacteria	Bacteroidetes	NA	NA	NA	NA	NA	3021302	36.75	349	3908.15	1225.42
metabat2.48.fa_sub.contigs	p__Bacteroidetes (UID2591)	81.4	1.97	DAS	Bacteria	Bacteroidetes	Chitinophagia	Chitinophagales	Chitinophagaceae	Niastella	NA	6436456	44.26	476	1161.87	6493.22
metabat2.59.fa_sub.contigs	o__Burkholderiales (UID4000)	78.63	3.68	DAS	Bacteria	Proteobacteria	Betaproteobacteria	Burkholderiales	Comamonadaceae	Variovorax	NA	4352969	68.35	638	1021.63	4187.49
metabat2.70.fa.contigs	o__Burkholderiales (UID4000)	84.41	3.13	DAS	Bacteria	Proteobacteria	Betaproteobacteria	Burkholderiales	NA	NA	NA	3699209	69.39	417	1871.94	3296.18
metabat2.78.fa_sub.contigs	o__Actinomycetales (UID1697)	72.6	5.66	DAS	Bacteria	Actinobacteria	Actinomycetia	Propionibacteriales	Nocardioidaceae	Nocardioides	NA	3223870	72.41	385	1566.67	9182.81
metabat2.95.fa.contigs	k__Bacteria (UID2982)	77.45	2.49	DAS	Bacteria	Verrucomicrobia	Verrucomicrobiae	Verrucomicrobiales	NA	NA	NA	4526054	61.25	692	319.887	3374.05
metabat2.97.fa.contigs	o__Burkholderiales (UID4000)	75.29	2.6	DAS	Bacteria	Proteobacteria	Betaproteobacteria	Burkholderiales	Comamonadaceae	NA	NA	2332583	69.16	339	3957.81	3068.63

## Sheet: TableS8
Table S8. Annotated protein encoding genes by RAST server using the SEED Subsystem database from bacterial assembled bins of tomato rhizosphere
bin_name	Category	Subcategory	Subsystem	Role	Features
Micromonosporaceae_bin580	Phages, Prophages, Transposable elements, Plasmids	Phages, Prophages	Phage packaging machinery	Phage terminase, large subunit	fig|6666666.1083232.peg.2626, fig|6666666.1083232.peg.4401
Micromonosporaceae_bin580	Phages, Prophages, Transposable elements, Plasmids	Phages, Prophages	Phage lysis modules	Phage holin	fig|6666666.1083232.peg.1045
Micromonosporaceae_bin580	Phages, Prophages, Transposable elements, Plasmids	Phages, Prophages	Phage lysis modules	Phage endolysin	fig|6666666.1083232.peg.653, fig|6666666.1083232.peg.3139
Micromonosporaceae_bin580	Phages, Prophages, Transposable elements, Plasmids	Phages, Prophages	Phage lysis modules	Phage lysin, 1,4-beta-N-acetylmuramidase (EC 3.2.1.17) or lysozyme	fig|6666666.1083232.peg.243
Micromonosporaceae_bin580	Iron acquisition and metabolism	Iron acquisition and metabolism - no subcategory	Ferrous iron transporter EfeUOB, low-pH-induced	Ferrous iron transport peroxidase EfeB	fig|6666666.1083232.peg.3765
Micromonosporaceae_bin580	Iron acquisition and metabolism	Iron acquisition and metabolism - no subcategory	Ferrous iron transporter EfeUOB, low-pH-induced	Ferrous iron transport periplasmic protein EfeO, contains peptidase-M75 domain and (frequently) cupredoxin-like domain	fig|6666666.1083232.peg.3766
Micromonosporaceae_bin580	Iron acquisition and metabolism	Iron acquisition and metabolism - no subcategory	Ferrous iron transporter EfeUOB, low-pH-induced	Ferrous iron transport permease EfeU	fig|6666666.1083232.peg.3767
Micromonosporaceae_bin580	Dormancy and Sporulation	Dormancy and Sporulation - no subcategory	Sporulation-associated proteins with broader functions	Peptidyl-tRNA hydrolase (EC 3.1.1.29)	fig|6666666.1083232.peg.1609
Micromonosporaceae_bin580	Respiration	Electron donating reactions	Respiratory dehydrogenases 1	NADH dehydrogenase (EC 1.6.99.3)	fig|6666666.1083232.peg.1191, fig|6666666.1083232.peg.2346, fig|6666666.1083232.peg.2614, fig|6666666.1083232.peg.4063
Micromonosporaceae_bin580	Respiration	Electron donating reactions	Respiratory Complex I	NADH-ubiquinone oxidoreductase chain E (EC 1.6.5.3)	fig|6666666.1083232.peg.4653
Micromonosporaceae_bin580	Respiration	Electron donating reactions	Respiratory Complex I	NADH ubiquinone oxidoreductase chain A (EC 1.6.5.3)	fig|6666666.1083232.peg.1691, fig|6666666.1083232.peg.3401, fig|6666666.1083232.peg.4657
Micromonosporaceae_bin580	Respiration	Electron donating reactions	Respiratory Complex I	NADH-ubiquinone oxidoreductase chain C (EC 1.6.5.3)	fig|6666666.1083232.peg.3158, fig|6666666.1083232.peg.3398, fig|6666666.1083232.peg.4655
Micromonosporaceae_bin580	Respiration	Electron donating reactions	Respiratory Complex I	NADH-ubiquinone oxidoreductase chain H (EC 1.6.5.3)	fig|6666666.1083232.peg.3397, fig|6666666.1083232.peg.4650
Micromonosporaceae_bin580	Respiration	Electron donating reactions	Respiratory Complex I	NADH-ubiquinone oxidoreductase chain J (EC 1.6.5.3)	fig|6666666.1083232.peg.4648
Micromonosporaceae_bin580	Respiration	Electron donating reactions	Respiratory Complex I	NADH-ubiquinone oxidoreductase chain F (EC 1.6.5.3)	fig|6666666.1083232.peg.4652
Micromonosporaceae_bin580	Respiration	Electron donating reactions	Respiratory Complex I	NADH-ubiquinone oxidoreductase chain N (EC 1.6.5.3)	fig|6666666.1083232.peg.3391, fig|6666666.1083232.peg.4644
Micromonosporaceae_bin580	Respiration	Electron donating reactions	Respiratory Complex I	NADH-ubiquinone oxidoreductase chain M (EC 1.6.5.3)	fig|6666666.1083232.peg.3392, fig|6666666.1083232.peg.4645
Micromonosporaceae_bin580	Respiration	Electron donating reactions	Respiratory Complex I	NADH-ubiquinone oxidoreductase chain K (EC 1.6.5.3)	fig|6666666.1083232.peg.3394, fig|6666666.1083232.peg.4647
Micromonosporaceae_bin580	Respiration	Electron donating reactions	Respiratory Complex I	NADH-ubiquinone oxidoreductase chain B (EC 1.6.5.3)	fig|6666666.1083232.peg.3157, fig|6666666.1083232.peg.3400, fig|6666666.1083232.peg.4656
Micromonosporaceae_bin580	Respiration	Electron donating reactions	Respiratory Complex I	NADH-ubiquinone oxidoreductase chain I (EC 1.6.5.3)	fig|6666666.1083232.peg.3396, fig|6666666.1083232.peg.4649
Micromonosporaceae_bin580	Respiration	Electron donating reactions	Respiratory Complex I	NAD(P)H-quinone oxidoreductase chain J (EC 1.6.5.2)	fig|6666666.1083232.peg.3395
Micromonosporaceae_bin580	Respiration	Electron donating reactions	Respiratory Complex I	NADH-ubiquinone oxidoreductase chain L (EC 1.6.5.3)	fig|6666666.1083232.peg.3393, fig|6666666.1083232.peg.4646
Micromonosporaceae_bin580	Respiration	Electron donating reactions	Respiratory Complex I	NADH-ubiquinone oxidoreductase chain D (EC 1.6.5.3)	fig|6666666.1083232.peg.2571, fig|6666666.1083232.peg.3159, fig|6666666.1083232.peg.4654
Micromonosporaceae_bin580	Respiration	Electron donating reactions	Respiratory Complex I	NADH-ubiquinone oxidoreductase chain G (EC 1.6.5.3)	fig|6666666.1083232.peg.4651
Micromonosporaceae_bin580	Respiration	Electron donating reactions	NADH ubiquinone oxidoreductase	NADH-ubiquinone oxidoreductase chain M (EC 1.6.5.3)	fig|6666666.1083232.peg.3392, fig|6666666.1083232.peg.4645
Micromonosporaceae_bin580	Respiration	Electron donating reactions	NADH ubiquinone oxidoreductase	NADH-ubiquinone oxidoreductase chain N (EC 1.6.5.3)	fig|6666666.1083232.peg.3391, fig|6666666.1083232.peg.4644
Micromonosporaceae_bin580	Respiration	Electron donating reactions	NADH ubiquinone oxidoreductase	NADH-ubiquinone oxidoreductase chain K (EC 1.6.5.3)	fig|6666666.1083232.peg.3394, fig|6666666.1083232.peg.4647
Micromonosporaceae_bin580	Respiration	Electron donating reactions	NADH ubiquinone oxidoreductase	NADH-ubiquinone oxidoreductase chain B (EC 1.6.5.3)	fig|6666666.1083232.peg.3157, fig|6666666.1083232.peg.3400, fig|6666666.1083232.peg.4656
Micromonosporaceae_bin580	Respiration	Electron donating reactions	NADH ubiquinone oxidoreductase	NADH-ubiquinone oxidoreductase chain I (EC 1.6.5.3)	fig|6666666.1083232.peg.3396, fig|6666666.1083232.peg.4649
Micromonosporaceae_bin580	Respiration	Electron donating reactions	NADH ubiquinone oxidoreductase	NADH-ubiquinone oxidoreductase chain E (EC 1.6.5.3)	fig|6666666.1083232.peg.4653
Micromonosporaceae_bin580	Respiration	Electron donating reactions	NADH ubiquinone oxidoreductase	NADH-ubiquinone oxidoreductase chain C (EC 1.6.5.3)	fig|6666666.1083232.peg.3158, fig|6666666.1083232.peg.3398, fig|6666666.1083232.peg.4655
Micromonosporaceae_bin580	Respiration	Electron donating reactions	NADH ubiquinone oxidoreductase	NADH ubiquinone oxidoreductase chain A (EC 1.6.5.3)	fig|6666666.1083232.peg.1691, fig|6666666.1083232.peg.3401, fig|6666666.1083232.peg.4657
Micromonosporaceae_bin580	Respiration	Electron donating reactions	NADH ubiquinone oxidoreductase	NADH-ubiquinone oxidoreductase chain L (EC 1.6.5.3)	fig|6666666.1083232.peg.3393, fig|6666666.1083232.peg.4646
Micromonosporaceae_bin580	Respiration	Electron donating reactions	NADH ubiquinone oxidoreductase	NADH-ubiquinone oxidoreductase chain H (EC 1.6.5.3)	fig|6666666.1083232.peg.3397, fig|6666666.1083232.peg.4650
Micromonosporaceae_bin580	Respiration	Electron donating reactions	NADH ubiquinone oxidoreductase	NADH-ubiquinone oxidoreductase chain D (EC 1.6.5.3)	fig|6666666.1083232.peg.2571, fig|6666666.1083232.peg.3159, fig|6666666.1083232.peg.4654
Micromonosporaceae_bin580	Respiration	Electron donating reactions	NADH ubiquinone oxidoreductase	NADH-ubiquinone oxidoreductase chain G (EC 1.6.5.3)	fig|6666666.1083232.peg.4651
Micromonosporaceae_bin580	Respiration	Electron donating reactions	NADH ubiquinone oxidoreductase	NADH-ubiquinone oxidoreductase chain F (EC 1.6.5.3)	fig|6666666.1083232.peg.4652
Micromonosporaceae_bin580	Respiration	Electron donating reactions	NADH ubiquinone oxidoreductase	NADH-ubiquinone oxidoreductase chain J (EC 1.6.5.3)	fig|6666666.1083232.peg.4648
Micromonosporaceae_bin580	Respiration	Electron accepting reactions	Terminal cytochrome C oxidases	Cytochrome c oxidase polypeptide II (EC 1.9.3.1)	fig|6666666.1083232.peg.2072
Micromonosporaceae_bin580	Respiration	Electron accepting reactions	Terminal cytochrome C oxidases	Cytochrome c oxidase polypeptide III (EC 1.9.3.1)	fig|6666666.1083232.peg.2079
Micromonosporaceae_bin580	Respiration	Electron accepting reactions	Terminal cytochrome C oxidases	Cytochrome c oxidase polypeptide I (EC 1.9.3.1)	fig|6666666.1083232.peg.4729
Micromonosporaceae_bin580	Respiration	Electron accepting reactions	Terminal cytochrome oxidases	Cytochrome d ubiquinol oxidase subunit I (EC 1.10.3.-)	fig|6666666.1083232.peg.1192
Micromonosporaceae_bin580	Respiration	Electron accepting reactions	Terminal cytochrome oxidases	Cytochrome d ubiquinol oxidase subunit II (EC 1.10.3.-)	fig|6666666.1083232.peg.1193
Micromonosporaceae_bin580	Respiration	Electron accepting reactions	Adenylylsulfate reductase	Adenylylsulfate reductase beta-subunit (EC 1.8.99.2)	fig|6666666.1083232.peg.2411
Micromonosporaceae_bin580	Respiration	Electron accepting reactions	Adenylylsulfate reductase	Adenylylsulfate reductase alpha-subunit (EC 1.8.99.2)	fig|6666666.1083232.peg.2413
Micromonosporaceae_bin580	Respiration	Electron accepting reactions	Anaerobic respiratory reductases	Adenylylsulfate reductase alpha-subunit (EC 1.8.99.2)	fig|6666666.1083232.peg.2413
Micromonosporaceae_bin580	Respiration	Electron accepting reactions	Anaerobic respiratory reductases	Flavodoxin reductases (ferredoxin-NADPH reductases) family 1	fig|6666666.1083232.peg.2786
Micromonosporaceae_bin580	Respiration	Electron accepting reactions	Anaerobic respiratory reductases	Adenylylsulfate reductase beta-subunit (EC 1.8.99.2)	fig|6666666.1083232.peg.2411
Micromonosporaceae_bin580	Respiration	Electron accepting reactions	Anaerobic respiratory reductases	Arsenate reductase (EC 1.20.4.1)	fig|6666666.1083232.peg.3587
Micromonosporaceae_bin580	Respiration	Electron accepting reactions	Terminal cytochrome d ubiquinol oxidases	Cytochrome d ubiquinol oxidase subunit II (EC 1.10.3.-)	fig|6666666.1083232.peg.1193
Micromonosporaceae_bin580	Respiration	Electron accepting reactions	Terminal cytochrome d ubiquinol oxidases	Cytochrome d ubiquinol oxidase subunit I (EC 1.10.3.-)	fig|6666666.1083232.peg.1192
Micromonosporaceae_bin580	Respiration	Respiration - no subcategory	Soluble cytochromes and functionally related electron carriers	Ferredoxin	fig|6666666.1083232.peg.4380
Micromonosporaceae_bin580	Respiration	Respiration - no subcategory	Soluble cytochromes and functionally related electron carriers	Ferredoxin, 2Fe-2S	fig|6666666.1083232.peg.757, fig|6666666.1083232.peg.3949
Micromonosporaceae_bin580	Respiration	Respiration - no subcategory	Soluble cytochromes and functionally related electron carriers	Cytochrome c551/c552	fig|6666666.1083232.peg.3087
Micromonosporaceae_bin580	Respiration	Respiration - no subcategory	Quinone oxidoreductase family	Quinone oxidoreductase (EC 1.6.5.5)	fig|6666666.1083232.peg.1417
Micromonosporaceae_bin580	Respiration	Respiration - no subcategory	Biogenesis of c-type cytochromes	Ccs1/ResB-related putative cytochrome C-type biogenesis protein	fig|6666666.1083232.peg.365
Micromonosporaceae_bin580	Respiration	Respiration - no subcategory	Biogenesis of c-type cytochromes	Thiol:disulfide oxidoreductase related to ResA	fig|6666666.1083232.peg.363
Micromonosporaceae_bin580	Respiration	Respiration - no subcategory	Biogenesis of c-type cytochromes	Cytochrome c-type biogenesis protein CcdA (DsbD analog)	fig|6666666.1083232.peg.364
Micromonosporaceae_bin580	Respiration	Respiration - no subcategory	Biogenesis of c-type cytochromes	Cytochrome c-type biogenesis protein CcsA/ResC	fig|6666666.1083232.peg.366
Micromonosporaceae_bin580	Respiration	ATP synthases	F0F1-type ATP synthase	ATP synthase alpha chain (EC 3.6.3.14)	fig|6666666.1083232.peg.2328, fig|6666666.1083232.peg.3178
Micromonosporaceae_bin580	Respiration	ATP synthases	F0F1-type ATP synthase	ATP synthase gamma chain (EC 3.6.3.14)	fig|6666666.1083232.peg.2329, fig|6666666.1083232.peg.3179
Micromonosporaceae_bin580	Respiration	ATP synthases	F0F1-type ATP synthase	ATP synthase epsilon chain (EC 3.6.3.14)	fig|6666666.1083232.peg.3182
Micromonosporaceae_bin580	Respiration	ATP synthases	F0F1-type ATP synthase	ATP synthase F0 sector subunit c (EC 3.6.3.14)	fig|6666666.1083232.peg.2325, fig|6666666.1083232.peg.3175
Micromonosporaceae_bin580	Respiration	ATP synthases	F0F1-type ATP synthase	ATP synthase beta chain (EC 3.6.3.14)	fig|6666666.1083232.peg.2330, fig|6666666.1083232.peg.3180
Micromonosporaceae_bin580	Respiration	ATP synthases	F0F1-type ATP synthase	ATP synthase F0 sector subunit b (EC 3.6.3.14)	fig|6666666.1083232.peg.2326, fig|6666666.1083232.peg.3176
Micromonosporaceae_bin580	Respiration	ATP synthases	F0F1-type ATP synthase	ATP synthase delta chain (EC 3.6.3.14)	fig|6666666.1083232.peg.2327
Micromonosporaceae_bin580	Respiration	ATP synthases	F0F1-type ATP synthase	ATP synthase F0 sector subunit a (EC 3.6.3.14)	fig|6666666.1083232.peg.2324, fig|6666666.1083232.peg.3174
Micromonosporaceae_bin580	Cell Wall and Capsule	Cell Wall and Capsule - no subcategory	UDP-N-acetylmuramate from Fructose-6-phosphate Biosynthesis	Phosphoglucosamine mutase (EC 5.4.2.10)	fig|6666666.1083232.peg.2494
Micromonosporaceae_bin580	Cell Wall and Capsule	Cell Wall and Capsule - no subcategory	UDP-N-acetylmuramate from Fructose-6-phosphate Biosynthesis	Glucosamine-1-phosphate N-acetyltransferase (EC 2.3.1.157)	fig|6666666.1083232.peg.1612
Micromonosporaceae_bin580	Cell Wall and Capsule	Cell Wall and Capsule - no subcategory	UDP-N-acetylmuramate from Fructose-6-phosphate Biosynthesis	UDP-N-acetylglucosamine 1-carboxyvinyltransferase (EC 2.5.1.7)	fig|6666666.1083232.peg.3185, fig|6666666.1083232.peg.3355
Micromonosporaceae_bin580	Cell Wall and Capsule	Cell Wall and Capsule - no subcategory	UDP-N-acetylmuramate from Fructose-6-phosphate Biosynthesis	N-acetylglucosamine-1-phosphate uridyltransferase (EC 2.7.7.23)	fig|6666666.1083232.peg.1612
Micromonosporaceae_bin580	Cell Wall and Capsule	Cell Wall and Capsule - no subcategory	Murein Hydrolases	D-alanyl-D-alanine carboxypeptidase (EC 3.4.16.4)	fig|6666666.1083232.peg.2245, fig|6666666.1083232.peg.4575
Micromonosporaceae_bin580	Cell Wall and Capsule	Cell Wall and Capsule - no subcategory	Murein Hydrolases	N-acetylmuramoyl-L-alanine amidase (EC 3.5.1.28)	fig|6666666.1083232.peg.286
Micromonosporaceae_bin580	Cell Wall and Capsule	Cell Wall and Capsule - no subcategory	Recycling of Peptidoglycan Amino Acids	N-acetylmuramoyl-L-alanine amidase (EC 3.5.1.28)	fig|6666666.1083232.peg.286
Micromonosporaceae_bin580	Cell Wall and Capsule	Capsular and extracellular polysacchrides	Rhamnose containing glycans	dTDP-4-dehydrorhamnose 3,5-epimerase (EC 5.1.3.13)	fig|6666666.1083232.peg.1871
Micromonosporaceae_bin580	Cell Wall and Capsule	Capsular and extracellular polysacchrides	Rhamnose containing glycans	dTDP-glucose 4,6-dehydratase (EC 4.2.1.46)	fig|6666666.1083232.peg.1869, fig|6666666.1083232.peg.4388
Micromonosporaceae_bin580	Cell Wall and Capsule	Capsular and extracellular polysacchrides	Rhamnose containing glycans	dTDP-4-dehydrorhamnose reductase (EC 1.1.1.133)	fig|6666666.1083232.peg.1868
Micromonosporaceae_bin580	Cell Wall and Capsule	Capsular and extracellular polysacchrides	Rhamnose containing glycans	Glucose-1-phosphate thymidylyltransferase (EC 2.7.7.24)	fig|6666666.1083232.peg.1870
Micromonosporaceae_bin580	Cell Wall and Capsule	Capsular and extracellular polysacchrides	Rhamnose containing glycans	UDP-glucose 4-epimerase (EC 5.1.3.2)	fig|6666666.1083232.peg.1874, fig|6666666.1083232.peg.3300, fig|6666666.1083232.peg.4477, fig|6666666.1083232.peg.4786
Micromonosporaceae_bin580	Cell Wall and Capsule	Capsular and extracellular polysacchrides	Rhamnose containing glycans	Teichoic acid export ATP-binding protein TagH (EC 3.6.3.40)	fig|6666666.1083232.peg.5075
Micromonosporaceae_bin580	Cell Wall and Capsule	Capsular and extracellular polysacchrides	dTDP-rhamnose synthesis	dTDP-4-dehydrorhamnose reductase (EC 1.1.1.133)	fig|6666666.1083232.peg.1868
Micromonosporaceae_bin580	Cell Wall and Capsule	Capsular and extracellular polysacchrides	dTDP-rhamnose synthesis	dTDP-4-dehydrorhamnose 3,5-epimerase (EC 5.1.3.13)	fig|6666666.1083232.peg.1871
Micromonosporaceae_bin580	Cell Wall and Capsule	Capsular and extracellular polysacchrides	dTDP-rhamnose synthesis	Glucose-1-phosphate cytidylyltransferase (EC 2.7.7.33)	fig|6666666.1083232.peg.1891
Micromonosporaceae_bin580	Cell Wall and Capsule	Capsular and extracellular polysacchrides	dTDP-rhamnose synthesis	Glucose-1-phosphate thymidylyltransferase (EC 2.7.7.24)	fig|6666666.1083232.peg.1870
Micromonosporaceae_bin580	Cell Wall and Capsule	Capsular and extracellular polysacchrides	dTDP-rhamnose synthesis	dTDP-glucose 4,6-dehydratase (EC 4.2.1.46)	fig|6666666.1083232.peg.1869, fig|6666666.1083232.peg.4388
Micromonosporaceae_bin580	Membrane Transport	Protein secretion system, Type II	Widespread colonization island	Type II/IV secretion system ATP hydrolase TadA/VirB11/CpaF, TadA subfamily	fig|6666666.1083232.peg.3995, fig|6666666.1083232.peg.4172
Micromonosporaceae_bin580	Membrane Transport	Protein secretion system, Type II	Widespread colonization island	Type II/IV secretion system ATPase TadZ/CpaE, associated with Flp pilus assembly	fig|6666666.1083232.peg.3994
Micromonosporaceae_bin580	Membrane Transport	Protein secretion system, Type II	Widespread colonization island	Flp pilus assembly protein TadB	fig|6666666.1083232.peg.3996
Micromonosporaceae_bin580	Membrane Transport	Protein secretion system, Type II	Widespread colonization island	Flp pilus assembly protein, pilin Flp	fig|6666666.1083232.peg.3497
Micromonosporaceae_bin580	Membrane Transport	Protein secretion system, Type II	Widespread colonization island	Type II/IV secretion system protein TadC, associated with Flp pilus assembly	fig|6666666.1083232.peg.3997
Micromonosporaceae_bin580	Membrane Transport	Membrane Transport - no subcategory	ECF class transporters	Substrate-specific component NikM of nickel ECF transporter	fig|6666666.1083232.peg.2798
Micromonosporaceae_bin580	Membrane Transport	Membrane Transport - no subcategory	ECF class transporters	Transmembrane component NikQ of energizing module of nickel ECF transporter	fig|6666666.1083232.peg.2800
Micromonosporaceae_bin580	Membrane Transport	Membrane Transport - no subcategory	ECF class transporters	ATPase component NikO of energizing module of nickel ECF transporter	fig|6666666.1083232.peg.2801
Micromonosporaceae_bin580	Membrane Transport	Protein and nucleoprotein secretion system, Type IV	Type IV pilus	Type IV fimbrial assembly protein PilC	fig|6666666.1083232.peg.4748
Micromonosporaceae_bin580	Membrane Transport	Protein and nucleoprotein secretion system, Type IV	Type IV pilus	N-methyltransferase (EC 2.1.1.-)	fig|6666666.1083232.peg.4750
Micromonosporaceae_bin580	Membrane Transport	Protein and nucleoprotein secretion system, Type IV	Type IV pilus	Twitching motility protein PilT	fig|6666666.1083232.peg.4747
Micromonosporaceae_bin580	Membrane Transport	Protein and nucleoprotein secretion system, Type IV	Type IV pilus	Multimodular transpeptidase-transglycosylase (EC 2.4.1.129) (EC 3.4.-.-)	fig|6666666.1083232.peg.300, fig|6666666.1083232.peg.2281, fig|6666666.1083232.peg.2673, fig|6666666.1083232.peg.4551
Micromonosporaceae_bin580	Membrane Transport	Protein and nucleoprotein secretion system, Type IV	Type IV pilus	Type IV fimbrial assembly, ATPase PilB	fig|6666666.1083232.peg.4746
Micromonosporaceae_bin580	Membrane Transport	Protein and nucleoprotein secretion system, Type IV	Type IV pilus	Type IV pilus biogenesis protein PilM	fig|6666666.1083232.peg.4751
Micromonosporaceae_bin580	Membrane Transport	Protein and nucleoprotein secretion system, Type IV	Type IV pilus	Leader peptidase (Prepilin peptidase) (EC 3.4.23.43)	fig|6666666.1083232.peg.4750
Micromonosporaceae_bin580	Membrane Transport	Protein and nucleoprotein secretion system, Type IV	Type IV pilus	3-dehydroquinate synthase (EC 4.2.3.4)	fig|6666666.1083232.peg.4246
Micromonosporaceae_bin580	Membrane Transport	Protein translocation across cytoplasmic membrane	Twin-arginine translocation system	Twin-arginine translocation protein TatC	fig|6666666.1083232.peg.3060, fig|6666666.1083232.peg.4397
Micromonosporaceae_bin580	Membrane Transport	Protein translocation across cytoplasmic membrane	Twin-arginine translocation system	Twin-arginine translocation protein TatA	fig|6666666.1083232.peg.4396
Micromonosporaceae_bin580	Membrane Transport	Protein translocation across cytoplasmic membrane	Twin-arginine translocation system	Twin-arginine translocation protein TatB	fig|6666666.1083232.peg.1677
Micromonosporaceae_bin580	Membrane Transport	Cation transporters	Magnesium transport	Magnesium and cobalt efflux protein CorC	fig|6666666.1083232.peg.4783
Micromonosporaceae_bin580	Membrane Transport	Cation transporters	Magnesium transport	Magnesium and cobalt transport protein CorA	fig|6666666.1083232.peg.1409, fig|6666666.1083232.peg.3036, fig|6666666.1083232.peg.3082
Micromonosporaceae_bin580	Membrane Transport	Cation transporters	Copper uptake system CopCD	Copper resistance protein CopD	fig|6666666.1083232.peg.2806
Micromonosporaceae_bin580	Membrane Transport	Cation transporters	Copper uptake system CopCD	Copper resistance protein CopC	fig|6666666.1083232.peg.2806
Micromonosporaceae_bin580	Membrane Transport	Cation transporters	Copper Transport System	Copper resistance protein CopD	fig|6666666.1083232.peg.2806
Micromonosporaceae_bin580	Membrane Transport	Cation transporters	Copper Transport System	Copper(I) chaperone CopZ	fig|6666666.1083232.peg.2192
Micromonosporaceae_bin580	Membrane Transport	Cation transporters	Copper Transport System	Conserved membrane protein in copper uptake, YcnI	fig|6666666.1083232.peg.2807, fig|6666666.1083232.peg.4113
Micromonosporaceae_bin580	Membrane Transport	Cation transporters	Copper Transport System	Copper-translocating P-type ATPase (EC 3.6.3.4)	fig|6666666.1083232.peg.179, fig|6666666.1083232.peg.1147, fig|6666666.1083232.peg.2190, fig|6666666.1083232.peg.2196, fig|6666666.1083232.peg.2458, fig|6666666.1083232.peg.2688, fig|6666666.1083232.peg.3911
Micromonosporaceae_bin580	Membrane Transport	Cation transporters	Copper Transport System	Repressor CsoR of the copZA operon	fig|6666666.1083232.peg.2687, fig|6666666.1083232.peg.3140, fig|6666666.1083232.peg.3916
Micromonosporaceae_bin580	Membrane Transport	Cation transporters	Copper Transport System	Copper resistance protein CopC	fig|6666666.1083232.peg.2806
Micromonosporaceae_bin580	Miscellaneous	Plant-Prokaryote DOE project	Iron-sulfur cluster assembly	PaaD-like protein (DUF59) involved in Fe-S cluster assembly	fig|6666666.1083232.peg.753
Micromonosporaceae_bin580	Miscellaneous	Plant-Prokaryote DOE project	Iron-sulfur cluster assembly	Ferredoxin, 2Fe-2S	fig|6666666.1083232.peg.757, fig|6666666.1083232.peg.3949
Micromonosporaceae_bin580	Miscellaneous	Plant-Prokaryote DOE project	Iron-sulfur cluster assembly	DUF1794	fig|6666666.1083232.peg.1578
Micromonosporaceae_bin580	Miscellaneous	Plant-Prokaryote DOE project	Iron-sulfur cluster assembly	Iron-sulfur cluster regulator SufR	fig|6666666.1083232.peg.760
Micromonosporaceae_bin580	Miscellaneous	Plant-Prokaryote DOE project	Iron-sulfur cluster assembly	Iron-sulfur cluster assembly protein SufD	fig|6666666.1083232.peg.758
Micromonosporaceae_bin580	Miscellaneous	Plant-Prokaryote DOE project	Iron-sulfur cluster assembly	Cysteine desulfurase (EC 2.8.1.7)	fig|6666666.1083232.peg.2010, fig|6666666.1083232.peg.2071
Micromonosporaceae_bin580	Miscellaneous	Plant-Prokaryote DOE project	Iron-sulfur cluster assembly	Iron-sulfur cluster assembly protein SufB	fig|6666666.1083232.peg.759
Micromonosporaceae_bin580	Miscellaneous	Plant-Prokaryote DOE project	Iron-sulfur cluster assembly	Iron-sulfur cluster assembly ATPase protein SufC	fig|6666666.1083232.peg.756
Micromonosporaceae_bin580	Miscellaneous	Plant-Prokaryote DOE project	Iron-sulfur cluster assembly	Putative iron-sulfur cluster assembly scaffold protein for SUF system, SufE2	fig|6666666.1083232.peg.754
Micromonosporaceae_bin580	Miscellaneous	Miscellaneous - no subcategory	Aromatic dioxygenase mess	Cysteine dioxygenase (EC 1.13.11.20)	fig|6666666.1083232.peg.2879
Micromonosporaceae_bin580	Miscellaneous	Miscellaneous - no subcategory	Dioxygenases (EC 1.13.11.-)	Cysteine dioxygenase (EC 1.13.11.20)	fig|6666666.1083232.peg.2879
Micromonosporaceae_bin580	Miscellaneous	Miscellaneous - no subcategory	Broadly distributed proteins not in subsystems	YpfJ protein, zinc metalloprotease superfamily	fig|6666666.1083232.peg.747
Micromonosporaceae_bin580	Miscellaneous	Miscellaneous - no subcategory	Broadly distributed proteins not in subsystems	FIG002473: Protein YcaR in KDO2-Lipid A biosynthesis cluster	fig|6666666.1083232.peg.3775
Micromonosporaceae_bin580	Miscellaneous	Miscellaneous - no subcategory	Bacillus subtilis scratch - gjo	Ku domain protein	fig|6666666.1083232.peg.4020
Micromonosporaceae_bin580	Miscellaneous	Miscellaneous - no subcategory	Bacillus subtilis scratch - gjo	ATP-dependent DNA ligase (EC 6.5.1.1) clustered with Ku protein, LigD	fig|6666666.1083232.peg.587, fig|6666666.1083232.peg.4021, fig|6666666.1083232.peg.4022, fig|6666666.1083232.peg.4731
Micromonosporaceae_bin580	Sulfur Metabolism	Organic sulfur assimilation	Sulfate assimilation related cluster	HEAT repeat-containing protein	fig|6666666.1083232.peg.2413
Micromonosporaceae_bin580	Sulfur Metabolism	Organic sulfur assimilation	Sulfate assimilation related cluster	Adenylylsulfate reductase alpha-subunit (EC 1.8.99.2)	fig|6666666.1083232.peg.2413
Micromonosporaceae_bin580	Sulfur Metabolism	Organic sulfur assimilation	Sulfate assimilation related cluster	Organosulfonate ABC transporter substrate-binding protein	fig|6666666.1083232.peg.2412
Micromonosporaceae_bin580	Sulfur Metabolism	Organic sulfur assimilation	Sulfate assimilation related cluster	Adenylylsulfate reductase beta-subunit (EC 1.8.99.2)	fig|6666666.1083232.peg.2411
Micromonosporaceae_bin580	Sulfur Metabolism	Sulfur Metabolism - no subcategory	Thioredoxin-disulfide reductase	Thioredoxin reductase (EC 1.8.1.9)	fig|6666666.1083232.peg.288, fig|6666666.1083232.peg.554, fig|6666666.1083232.peg.2937
Micromonosporaceae_bin580	Sulfur Metabolism	Sulfur Metabolism - no subcategory	Thioredoxin-disulfide reductase	Alkyl hydroperoxide reductase subunit C-like protein	fig|6666666.1083232.peg.3990
Micromonosporaceae_bin580	Sulfur Metabolism	Sulfur Metabolism - no subcategory	Thioredoxin-disulfide reductase	Thiol peroxidase, Bcp-type (EC 1.11.1.15)	fig|6666666.1083232.peg.2797
Micromonosporaceae_bin580	Sulfur Metabolism	Sulfur Metabolism - no subcategory	Galactosylceramide and Sulfatide metabolism	Arylsulfatase (EC 3.1.6.1)	fig|6666666.1083232.peg.1176
Micromonosporaceae_bin580	Nitrogen Metabolism	Nitrogen Metabolism - no subcategory	Allantoin Utilization	Allantoicase (EC 3.5.3.4)	fig|6666666.1083232.peg.350
Micromonosporaceae_bin580	Nitrogen Metabolism	Nitrogen Metabolism - no subcategory	Allantoin Utilization	Allantoinase (EC 3.5.2.5)	fig|6666666.1083232.peg.351
Micromonosporaceae_bin580	Nitrogen Metabolism	Nitrogen Metabolism - no subcategory	Allantoin Utilization	Glycerate kinase (EC 2.7.1.31)	fig|6666666.1083232.peg.3357
Micromonosporaceae_bin580	Nitrogen Metabolism	Nitrogen Metabolism - no subcategory	Nitrate and nitrite ammonification	Respiratory nitrate reductase delta chain (EC 1.7.99.4)	fig|6666666.1083232.peg.4220
Micromonosporaceae_bin580	Nitrogen Metabolism	Nitrogen Metabolism - no subcategory	Nitrate and nitrite ammonification	Nitrite transporter from formate/nitrite family	fig|6666666.1083232.peg.3652
Micromonosporaceae_bin580	Nitrogen Metabolism	Nitrogen Metabolism - no subcategory	Nitrate and nitrite ammonification	Respiratory nitrate reductase gamma chain (EC 1.7.99.4)	fig|6666666.1083232.peg.4221
Micromonosporaceae_bin580	Nitrogen Metabolism	Nitrogen Metabolism - no subcategory	Nitrate and nitrite ammonification	Respiratory nitrate reductase alpha chain (EC 1.7.99.4)	fig|6666666.1083232.peg.1932, fig|6666666.1083232.peg.1933, fig|6666666.1083232.peg.4218
Micromonosporaceae_bin580	Nitrogen Metabolism	Nitrogen Metabolism - no subcategory	Nitrate and nitrite ammonification	Respiratory nitrate reductase beta chain (EC 1.7.99.4)	fig|6666666.1083232.peg.4219
Micromonosporaceae_bin580	Nitrogen Metabolism	Nitrogen Metabolism - no subcategory	Ammonia assimilation	Glutamate synthase [NADPH] small chain (EC 1.4.1.13)	fig|6666666.1083232.peg.2407
Micromonosporaceae_bin580	Nitrogen Metabolism	Nitrogen Metabolism - no subcategory	Ammonia assimilation	Glutamate synthase [NADPH] large chain (EC 1.4.1.13)	fig|6666666.1083232.peg.2406
Micromonosporaceae_bin580	Nitrogen Metabolism	Nitrogen Metabolism - no subcategory	Ammonia assimilation	[Protein-PII] uridylyltransferase (EC 2.7.7.59)	fig|6666666.1083232.peg.1756
Micromonosporaceae_bin580	Nitrogen Metabolism	Nitrogen Metabolism - no subcategory	Ammonia assimilation	Ammonium transporter	fig|6666666.1083232.peg.1754
Micromonosporaceae_bin580	Nitrogen Metabolism	Nitrogen Metabolism - no subcategory	Ammonia assimilation	Nitrogen regulatory protein P-II	fig|6666666.1083232.peg.1755
Micromonosporaceae_bin580	Nitrogen Metabolism	Nitrogen Metabolism - no subcategory	Ammonia assimilation	Glutamine synthetase type I (EC 6.3.1.2)	fig|6666666.1083232.peg.441, fig|6666666.1083232.peg.3556, fig|6666666.1083232.peg.3709, fig|6666666.1083232.peg.3979
Micromonosporaceae_bin580	Nitrogen Metabolism	Nitrogen Metabolism - no subcategory	Ammonia assimilation	Glutamate-ammonia-ligase adenylyltransferase (EC 2.7.7.42)	fig|6666666.1083232.peg.3976
Micromonosporaceae_bin580	Nitrogen Metabolism	Denitrification	Denitrifying reductase gene clusters	Respiratory nitrate reductase gamma chain (EC 1.7.99.4)	fig|6666666.1083232.peg.4221
Micromonosporaceae_bin580	Nitrogen Metabolism	Denitrification	Denitrifying reductase gene clusters	Respiratory nitrate reductase delta chain (EC 1.7.99.4)	fig|6666666.1083232.peg.4220
Micromonosporaceae_bin580	Nitrogen Metabolism	Denitrification	Denitrifying reductase gene clusters	Respiratory nitrate reductase beta chain (EC 1.7.99.4)	fig|6666666.1083232.peg.4219
Micromonosporaceae_bin580	Nitrogen Metabolism	Denitrification	Denitrifying reductase gene clusters	Respiratory nitrate reductase alpha chain (EC 1.7.99.4)	fig|6666666.1083232.peg.1932, fig|6666666.1083232.peg.1933, fig|6666666.1083232.peg.4218
Micromonosporaceae_bin580	Stress Response	Oxidative stress	Glutathione: Redox cycle	Glutathione peroxidase (EC 1.11.1.9)	fig|6666666.1083232.peg.2111
Micromonosporaceae_bin580	Stress Response	Oxidative stress	Oxidative stress	Phytochrome, two-component sensor histidine kinase (EC 2.7.3.-)	fig|6666666.1083232.peg.3132
Micromonosporaceae_bin580	Stress Response	Oxidative stress	Oxidative stress	Alkyl hydroperoxide reductase subunit C-like protein	fig|6666666.1083232.peg.3990
Micromonosporaceae_bin580	Stress Response	Oxidative stress	Oxidative stress	Redox-sensitive transcriptional activator SoxR	fig|6666666.1083232.peg.1416
Micromonosporaceae_bin580	Stress Response	Stress Response - no subcategory	SigmaB stress responce regulation	RsbS, negative regulator of sigma-B	fig|6666666.1083232.peg.3969
Micromonosporaceae_bin580	Stress Response	Stress Response - no subcategory	SigmaB stress responce regulation	Serine phosphatase RsbU, regulator of sigma subunit	fig|6666666.1083232.peg.342, fig|6666666.1083232.peg.689, fig|6666666.1083232.peg.2779, fig|6666666.1083232.peg.3131, fig|6666666.1083232.peg.4192
Micromonosporaceae_bin580	Stress Response	Stress Response - no subcategory	SigmaB stress responce regulation	RNA polymerase sigma factor SigB	fig|6666666.1083232.peg.890, fig|6666666.1083232.peg.1029, fig|6666666.1083232.peg.3083, fig|6666666.1083232.peg.3454, fig|6666666.1083232.peg.4899
Micromonosporaceae_bin580	Stress Response	Stress Response - no subcategory	SigmaB stress responce regulation	Serine-protein kinase RsbW (EC 2.7.11.1)	fig|6666666.1083232.peg.4875
Micromonosporaceae_bin580	Stress Response	Stress Response - no subcategory	SigmaB stress responce regulation	Putative SigmaB asociated two-component system sensor protein	fig|6666666.1083232.peg.358, fig|6666666.1083232.peg.4193
Micromonosporaceae_bin580	Stress Response	Stress Response - no subcategory	Bacterial hemoglobins	diguanylate cyclase/phosphodiesterase (GGDEF & EAL domains) with PAS/PAC sensor(s)	fig|6666666.1083232.peg.665, fig|6666666.1083232.peg.703, fig|6666666.1083232.peg.1015, fig|6666666.1083232.peg.1740, fig|6666666.1083232.peg.2028, fig|6666666.1083232.peg.2620, fig|6666666.1083232.peg.4735
Micromonosporaceae_bin580	Stress Response	Stress Response - no subcategory	Bacterial hemoglobins	Hemoglobin-like protein HbO	fig|6666666.1083232.peg.1089
Micromonosporaceae_bin580	Stress Response	Osmotic stress	Osmoregulation	Aquaporin Z	fig|6666666.1083232.peg.3586
Micromonosporaceae_bin580	Fatty Acids, Lipids, and Isoprenoids	Fatty acids	Acyl-CoA thioesterase II	Acyl-CoA thioesterase II (EC 3.1.2.-)	fig|6666666.1083232.peg.1151
Micromonosporaceae_bin580	Fatty Acids, Lipids, and Isoprenoids	Fatty acids	Fatty Acid Biosynthesis FASII	Biotin carboxyl carrier protein	fig|6666666.1083232.peg.4887
Micromonosporaceae_bin580	Fatty Acids, Lipids, and Isoprenoids	Fatty acids	Fatty Acid Biosynthesis FASII	Biotin carboxyl carrier protein of acetyl-CoA carboxylase	fig|6666666.1083232.peg.3951
Micromonosporaceae_bin580	Fatty Acids, Lipids, and Isoprenoids	Fatty acids	Fatty Acid Biosynthesis FASII	Acetyl-coenzyme A carboxyl transferase alpha chain (EC 6.4.1.2)	fig|6666666.1083232.peg.2652, fig|6666666.1083232.peg.3960
Micromonosporaceae_bin580	Fatty Acids, Lipids, and Isoprenoids	Fatty acids	Fatty Acid Biosynthesis FASII	Malonyl CoA-acyl carrier protein transacylase (EC 2.3.1.39)	fig|6666666.1083232.peg.1775
Micromonosporaceae_bin580	Fatty Acids, Lipids, and Isoprenoids	Fatty acids	Fatty Acid Biosynthesis FASII	Enoyl-[acyl-carrier-protein] reductase [NADH] (EC 1.3.1.9)	fig|6666666.1083232.peg.3848
Micromonosporaceae_bin580	Fatty Acids, Lipids, and Isoprenoids	Fatty acids	Fatty Acid Biosynthesis FASII	Biotin carboxylase of acetyl-CoA carboxylase (EC 6.3.4.14)	fig|6666666.1083232.peg.3522, fig|6666666.1083232.peg.3951
Micromonosporaceae_bin580	Fatty Acids, Lipids, and Isoprenoids	Fatty acids	Fatty Acid Biosynthesis FASII	Acetyl-coenzyme A carboxyl transferase beta chain (EC 6.4.1.2)	fig|6666666.1083232.peg.3960
Micromonosporaceae_bin580	Fatty Acids, Lipids, and Isoprenoids	Fatty acids	Fatty Acid Biosynthesis FASII	Acyl carrier protein	fig|6666666.1083232.peg.1777
Micromonosporaceae_bin580	Fatty Acids, Lipids, and Isoprenoids	Fatty acids	Fatty acid metabolism cluster	Enoyl-CoA hydratase (EC 4.2.1.17)	fig|6666666.1083232.peg.530, fig|6666666.1083232.peg.744, fig|6666666.1083232.peg.1683, fig|6666666.1083232.peg.3664
Micromonosporaceae_bin580	Fatty Acids, Lipids, and Isoprenoids	Fatty acids	Fatty acid metabolism cluster	3-hydroxybutyryl-CoA epimerase (EC 5.1.2.3)	fig|6666666.1083232.peg.3664
Micromonosporaceae_bin580	Fatty Acids, Lipids, and Isoprenoids	Fatty acids	Fatty acid metabolism cluster	Long-chain-fatty-acid--CoA ligase (EC 6.2.1.3)	fig|6666666.1083232.peg.2384, fig|6666666.1083232.peg.2854, fig|6666666.1083232.peg.3574, fig|6666666.1083232.peg.3580, fig|6666666.1083232.peg.3584
Micromonosporaceae_bin580	Fatty Acids, Lipids, and Isoprenoids	Fatty acids	Fatty acid metabolism cluster	3-ketoacyl-CoA thiolase (EC 2.3.1.16)	fig|6666666.1083232.peg.516, fig|6666666.1083232.peg.1413, fig|6666666.1083232.peg.3663, fig|6666666.1083232.peg.3815
Micromonosporaceae_bin580	Fatty Acids, Lipids, and Isoprenoids	Fatty acids	Fatty acid metabolism cluster	3-hydroxyacyl-CoA dehydrogenase (EC 1.1.1.35)	fig|6666666.1083232.peg.3187, fig|6666666.1083232.peg.3664
Micromonosporaceae_bin580	Fatty Acids, Lipids, and Isoprenoids	Triacylglycerols	Triacylglycerol metabolism	Lysophospholipase (EC 3.1.1.5)	fig|6666666.1083232.peg.2685
Micromonosporaceae_bin580	Fatty Acids, Lipids, and Isoprenoids	Isoprenoids	Nonmevalonate Branch of Isoprenoid Biosynthesis	2-C-methyl-D-erythritol 4-phosphate cytidylyltransferase (EC 2.7.7.60)	fig|6666666.1083232.peg.2597, fig|6666666.1083232.peg.4837
Micromonosporaceae_bin580	Fatty Acids, Lipids, and Isoprenoids	Isoprenoids	Nonmevalonate Branch of Isoprenoid Biosynthesis	1-deoxy-D-xylulose 5-phosphate synthase (EC 2.2.1.7)	fig|6666666.1083232.peg.3724
Micromonosporaceae_bin580	Fatty Acids, Lipids, and Isoprenoids	Isoprenoids	Nonmevalonate Branch of Isoprenoid Biosynthesis	4-diphosphocytidyl-2-C-methyl-D-erythritol kinase (EC 2.7.1.148)	fig|6666666.1083232.peg.1619
Micromonosporaceae_bin580	Fatty Acids, Lipids, and Isoprenoids	Isoprenoids	Nonmevalonate Branch of Isoprenoid Biosynthesis	2-C-methyl-D-erythritol 2,4-cyclodiphosphate synthase (EC 4.6.1.12)	fig|6666666.1083232.peg.4836
Micromonosporaceae_bin580	Fatty Acids, Lipids, and Isoprenoids	Isoprenoids	Nonmevalonate Branch of Isoprenoid Biosynthesis	1-deoxy-D-xylulose 5-phosphate reductoisomerase (EC 1.1.1.267)	fig|6666666.1083232.peg.4546
Micromonosporaceae_bin580	Fatty Acids, Lipids, and Isoprenoids	Fatty Acids, Lipids, and Isoprenoids - no subcategory	Polyhydroxybutyrate metabolism	3-ketoacyl-CoA thiolase (EC 2.3.1.16)	fig|6666666.1083232.peg.516, fig|6666666.1083232.peg.1413, fig|6666666.1083232.peg.3663, fig|6666666.1083232.peg.3815
Micromonosporaceae_bin580	Fatty Acids, Lipids, and Isoprenoids	Fatty Acids, Lipids, and Isoprenoids - no subcategory	Polyhydroxybutyrate metabolism	3-hydroxyacyl-CoA dehydrogenase (EC 1.1.1.35)	fig|6666666.1083232.peg.3187, fig|6666666.1083232.peg.3664
Micromonosporaceae_bin580	Fatty Acids, Lipids, and Isoprenoids	Fatty Acids, Lipids, and Isoprenoids - no subcategory	Polyhydroxybutyrate metabolism	3-hydroxybutyryl-CoA dehydrogenase (EC 1.1.1.157)	fig|6666666.1083232.peg.3187
Micromonosporaceae_bin580	Fatty Acids, Lipids, and Isoprenoids	Fatty Acids, Lipids, and Isoprenoids - no subcategory	Polyhydroxybutyrate metabolism	Acetyl-CoA acetyltransferase (EC 2.3.1.9)	fig|6666666.1083232.peg.516, fig|6666666.1083232.peg.1054, fig|6666666.1083232.peg.1413, fig|6666666.1083232.peg.3815
Micromonosporaceae_bin580	Fatty Acids, Lipids, and Isoprenoids	Fatty Acids, Lipids, and Isoprenoids - no subcategory	Polyhydroxybutyrate metabolism	Acetoacetyl-CoA synthetase (EC 6.2.1.16)	fig|6666666.1083232.peg.3794
Micromonosporaceae_bin580	Fatty Acids, Lipids, and Isoprenoids	Fatty Acids, Lipids, and Isoprenoids - no subcategory	Polyhydroxybutyrate metabolism	3-hydroxybutyryl-CoA epimerase (EC 5.1.2.3)	fig|6666666.1083232.peg.3664
Micromonosporaceae_bin580	Fatty Acids, Lipids, and Isoprenoids	Fatty Acids, Lipids, and Isoprenoids - no subcategory	Polyhydroxybutyrate metabolism	Enoyl-CoA hydratase (EC 4.2.1.17)	fig|6666666.1083232.peg.530, fig|6666666.1083232.peg.744, fig|6666666.1083232.peg.1683, fig|6666666.1083232.peg.3664
Micromonosporaceae_bin580	Metabolism of Aromatic Compounds	Metabolism of central aromatic intermediates	Salicylate and gentisate catabolism	4-hydroxybenzoate transporter	fig|6666666.1083232.peg.3464
Micromonosporaceae_bin580	Metabolism of Aromatic Compounds	Metabolism of central aromatic intermediates	Salicylate and gentisate catabolism	Fumarylacetoacetase (EC 3.7.1.2)	fig|6666666.1083232.peg.1599
Micromonosporaceae_bin580	Metabolism of Aromatic Compounds	Metabolism of central aromatic intermediates	Homogentisate pathway of aromatic compound degradation	Homogentisate 1,2-dioxygenase (EC 1.13.11.5)	fig|6666666.1083232.peg.1601
Micromonosporaceae_bin580	Metabolism of Aromatic Compounds	Metabolism of central aromatic intermediates	Homogentisate pathway of aromatic compound degradation	Fumarylacetoacetase (EC 3.7.1.2)	fig|6666666.1083232.peg.1599
Micromonosporaceae_bin580	Metabolism of Aromatic Compounds	Metabolism of central aromatic intermediates	Homogentisate pathway of aromatic compound degradation	4-hydroxyphenylpyruvate dioxygenase (EC 1.13.11.27)	fig|6666666.1083232.peg.1593
Micromonosporaceae_bin580	Metabolism of Aromatic Compounds	Metabolism of central aromatic intermediates	Homogentisate pathway of aromatic compound degradation	Transcriptional regulator, IclR family	fig|6666666.1083232.peg.2050, fig|6666666.1083232.peg.4641
Micromonosporaceae_bin580	Metabolism of Aromatic Compounds	Peripheral pathways for catabolism of aromatic compounds	Quinate degradation	3-dehydroquinate dehydratase II (EC 4.2.1.10)	fig|6666666.1083232.peg.4247
Micromonosporaceae_bin580	Metabolism of Aromatic Compounds	Peripheral pathways for catabolism of aromatic compounds	p-Hydroxybenzoate degradation	4-hydroxybenzoate transporter	fig|6666666.1083232.peg.3464
Micromonosporaceae_bin580	Metabolism of Aromatic Compounds	Peripheral pathways for catabolism of aromatic compounds	Biphenyl Degradation	Biphenyl-2,3-diol 1,2-dioxygenase (EC 1.13.11.39)	fig|6666666.1083232.peg.2828
Micromonosporaceae_bin580	Protein Metabolism	Protein processing and modification	Signal peptidase	Signal peptidase I (EC 3.4.21.89)	fig|6666666.1083232.peg.838, fig|6666666.1083232.peg.839
Micromonosporaceae_bin580	Protein Metabolism	Protein processing and modification	Signal peptidase	Lipoprotein signal peptidase (EC 3.4.23.36)	fig|6666666.1083232.peg.2171
Micromonosporaceae_bin580	Protein Metabolism	Protein processing and modification	G3E family of P-loop GTPases (metallocenter biosynthesis)	Urease alpha subunit (EC 3.5.1.5)	fig|6666666.1083232.peg.2776
Micromonosporaceae_bin580	Protein Metabolism	Protein processing and modification	G3E family of P-loop GTPases (metallocenter biosynthesis)	Methylmalonyl-CoA mutase (EC 5.4.99.2)	fig|6666666.1083232.peg.518, fig|6666666.1083232.peg.3332, fig|6666666.1083232.peg.3642
Micromonosporaceae_bin580	Protein Metabolism	Protein processing and modification	G3E family of P-loop GTPases (metallocenter biosynthesis)	Urease accessory protein UreF	fig|6666666.1083232.peg.2777
Micromonosporaceae_bin580	Protein Metabolism	Protein processing and modification	G3E family of P-loop GTPases (metallocenter biosynthesis)	B12 binding domain of Methylmalonyl-CoA mutase (EC 5.4.99.2)	fig|6666666.1083232.peg.245
Micromonosporaceae_bin580	Protein Metabolism	Protein processing and modification	G3E family of P-loop GTPases (metallocenter biosynthesis)	Urease gamma subunit (EC 3.5.1.5)	fig|6666666.1083232.peg.2774
Micromonosporaceae_bin580	Protein Metabolism	Protein processing and modification	G3E family of P-loop GTPases (metallocenter biosynthesis)	putative periplasmic protein kinase ArgK and related GTPases of G3E family	fig|6666666.1083232.peg.517
Micromonosporaceae_bin580	Protein Metabolism	Protein processing and modification	G3E family of P-loop GTPases (metallocenter biosynthesis)	Urease accessory protein UreG	fig|6666666.1083232.peg.2778
Micromonosporaceae_bin580	Protein Metabolism	Protein processing and modification	G3E family of P-loop GTPases (metallocenter biosynthesis)	Urease beta subunit (EC 3.5.1.5)	fig|6666666.1083232.peg.2775
Micromonosporaceae_bin580	Protein Metabolism	Protein folding	Periplasmic disulfide interchange	Cytochrome c-type biogenesis protein CcdA (DsbD analog)	fig|6666666.1083232.peg.364
Micromonosporaceae_bin580	Protein Metabolism	Selenoproteins	Selenocysteine metabolism	Selenocysteine-specific translation elongation factor	fig|6666666.1083232.peg.870
Micromonosporaceae_bin580	Protein Metabolism	Selenoproteins	Selenocysteine metabolism	Selenide,water dikinase (EC 2.7.9.3)	fig|6666666.1083232.peg.868
Micromonosporaceae_bin580	Protein Metabolism	Selenoproteins	Selenocysteine metabolism	L-seryl-tRNA(Sec) selenium transferase (EC 2.9.1.1)	fig|6666666.1083232.peg.869
Micromonosporaceae_bin580	Protein Metabolism	Protein degradation	Serine endopeptidase (EC 3.4.21.-)	Prolyl endopeptidase (EC 3.4.21.26)	fig|6666666.1083232.peg.1127
Micromonosporaceae_bin580	Protein Metabolism	Protein degradation	Metallocarboxypeptidases (EC 3.4.17.-)	D-alanyl-D-alanine carboxypeptidase (EC 3.4.16.4)	fig|6666666.1083232.peg.2245, fig|6666666.1083232.peg.4575
Micromonosporaceae_bin580	Protein Metabolism	Protein degradation	Aminopeptidases (EC 3.4.11.-)	Cytosol aminopeptidase PepA (EC 3.4.11.1)	fig|6666666.1083232.peg.451, fig|6666666.1083232.peg.1680
Micromonosporaceae_bin580	Protein Metabolism	Protein degradation	Aminopeptidases (EC 3.4.11.-)	Xaa-Pro aminopeptidase (EC 3.4.11.9)	fig|6666666.1083232.peg.3837
Micromonosporaceae_bin580	Protein Metabolism	Protein degradation	Aminopeptidases (EC 3.4.11.-)	Membrane alanine aminopeptidase N (EC 3.4.11.2)	fig|6666666.1083232.peg.1080, fig|6666666.1083232.peg.1129, fig|6666666.1083232.peg.1484
Micromonosporaceae_bin580	Protein Metabolism	Protein degradation	Aminopeptidases (EC 3.4.11.-)	Aminopeptidase Y (Arg, Lys, Leu preference) (EC 3.4.11.15)	fig|6666666.1083232.peg.3628
Micromonosporaceae_bin580	Protein Metabolism	Protein degradation	Proteasome archaeal	Pup ligase PafA' paralog, possible component of postulated heterodimer PafA-PafA'	fig|6666666.1083232.peg.4383
Micromonosporaceae_bin580	Protein Metabolism	Protein degradation	Proteasome archaeal	Proteasome subunit alpha (EC 3.4.25.1), bacterial	fig|6666666.1083232.peg.4387
Micromonosporaceae_bin580	Protein Metabolism	Protein degradation	Proteasome archaeal	Bacterial proteasome-activating AAA-ATPase (PAN)	fig|6666666.1083232.peg.4381
Micromonosporaceae_bin580	Protein Metabolism	Protein degradation	Proteasome archaeal	Pup ligase PafA, possible component of postulated heterodimer PafA-PafA'	fig|6666666.1083232.peg.4389
Micromonosporaceae_bin580	Protein Metabolism	Protein degradation	Proteasome archaeal	Prokaryotic ubiquitin-like protein Pup	fig|6666666.1083232.peg.4384
Micromonosporaceae_bin580	Protein Metabolism	Protein degradation	Proteasome archaeal	Proteasome subunit beta (EC 3.4.25.1), bacterial	fig|6666666.1083232.peg.4386
Micromonosporaceae_bin580	Protein Metabolism	Protein biosynthesis	tRNA aminoacylation, Glu and Gln	Glutamyl-tRNA synthetase (EC 6.1.1.17)	fig|6666666.1083232.peg.1768
Micromonosporaceae_bin580	Protein Metabolism	Protein biosynthesis	tRNA aminoacylation, Glu and Gln	Glutamyl-tRNA(Gln) amidotransferase subunit B (EC 6.3.5.7)	fig|6666666.1083232.peg.2019
Micromonosporaceae_bin580	Protein Metabolism	Protein biosynthesis	tRNA aminoacylation, Glu and Gln	Glutamyl-tRNA(Gln) synthetase (EC 6.1.1.24)	fig|6666666.1083232.peg.1768
Micromonosporaceae_bin580	Protein Metabolism	Protein biosynthesis	tRNA aminoacylation, Glu and Gln	Glutamyl-tRNA(Gln) amidotransferase subunit A (EC 6.3.5.7)	fig|6666666.1083232.peg.2017
Micromonosporaceae_bin580	Protein Metabolism	Protein biosynthesis	tRNA aminoacylation, Glu and Gln	Glutamyl-tRNA(Gln) amidotransferase subunit C (EC 6.3.5.7)	fig|6666666.1083232.peg.2016
Micromonosporaceae_bin580	Protein Metabolism	Protein biosynthesis	tRNA aminoacylation, Ser	Seryl-tRNA synthetase (EC 6.1.1.11)	fig|6666666.1083232.peg.1374
Micromonosporaceae_bin580	Protein Metabolism	Protein biosynthesis	tRNA aminoacylation, Trp	Tryptophanyl-tRNA synthetase (EC 6.1.1.2)	fig|6666666.1083232.peg.389, fig|6666666.1083232.peg.3301, fig|6666666.1083232.peg.5046
Micromonosporaceae_bin580	Protein Metabolism	Protein biosynthesis	tRNA aminoacylation, Arg	Arginyl-tRNA synthetase (EC 6.1.1.19)	fig|6666666.1083232.peg.2300, fig|6666666.1083232.peg.3630, fig|6666666.1083232.peg.3631
Micromonosporaceae_bin580	Protein Metabolism	Protein biosynthesis	Ribosome SSU bacterial	SSU ribosomal protein S12p (S23e)	fig|6666666.1083232.peg.512
Micromonosporaceae_bin580	Protein Metabolism	Protein biosynthesis	Ribosome SSU bacterial	SSU ribosomal protein S10p (S20e)	fig|6666666.1083232.peg.2548
Micromonosporaceae_bin580	Protein Metabolism	Protein biosynthesis	Ribosome SSU bacterial	SSU ribosomal protein S8p (S15Ae)	fig|6666666.1083232.peg.2533
Micromonosporaceae_bin580	Protein Metabolism	Protein biosynthesis	Ribosome SSU bacterial	SSU ribosomal protein S20p	fig|6666666.1083232.peg.1496
Micromonosporaceae_bin580	Protein Metabolism	Protein biosynthesis	Ribosome SSU bacterial	SSU ribosomal protein S9p (S16e)	fig|6666666.1083232.peg.2495
Micromonosporaceae_bin580	Protein Metabolism	Protein biosynthesis	Ribosome SSU bacterial	SSU ribosomal protein S17p (S11e)	fig|6666666.1083232.peg.2538
Micromonosporaceae_bin580	Protein Metabolism	Protein biosynthesis	Ribosome SSU bacterial	SSU ribosomal protein S6p	fig|6666666.1083232.peg.305
Micromonosporaceae_bin580	Protein Metabolism	Protein biosynthesis	Ribosome SSU bacterial	SSU ribosomal protein S13p (S18e)	fig|6666666.1083232.peg.2521
Micromonosporaceae_bin580	Protein Metabolism	Protein biosynthesis	Ribosome SSU bacterial	SSU ribosomal protein S14p (S29e), zinc-dependent	fig|6666666.1083232.peg.2534
Micromonosporaceae_bin580	Protein Metabolism	Protein biosynthesis	Ribosome SSU bacterial	SSU ribosomal protein S11p (S14e)	fig|6666666.1083232.peg.2520
Micromonosporaceae_bin580	Protein Metabolism	Protein biosynthesis	Ribosome SSU bacterial	SSU ribosomal protein S14p (S29e)	fig|6666666.1083232.peg.2534
Micromonosporaceae_bin580	Protein Metabolism	Protein biosynthesis	Ribosome SSU bacterial	SSU ribosomal protein S3p (S3e)	fig|6666666.1083232.peg.2541
Micromonosporaceae_bin580	Protein Metabolism	Protein biosynthesis	Ribosome SSU bacterial	SSU ribosomal protein S1p	fig|6666666.1083232.peg.906, fig|6666666.1083232.peg.1156
Micromonosporaceae_bin580	Protein Metabolism	Protein biosynthesis	Ribosome SSU bacterial	SSU ribosomal protein S15p (S13e)	fig|6666666.1083232.peg.4515
Micromonosporaceae_bin580	Protein Metabolism	Protein biosynthesis	Ribosome SSU bacterial	SSU ribosomal protein S4p (S9e)	fig|6666666.1083232.peg.2388, fig|6666666.1083232.peg.2519
Micromonosporaceae_bin580	Protein Metabolism	Protein biosynthesis	Ribosome SSU bacterial	SSU ribosomal protein S19p (S15e)	fig|6666666.1083232.peg.2543
Micromonosporaceae_bin580	Protein Metabolism	Protein biosynthesis	Ribosome SSU bacterial	SSU ribosomal protein S2p (SAe)	fig|6666666.1083232.peg.823
Micromonosporaceae_bin580	Protein Metabolism	Protein biosynthesis	Ribosome SSU bacterial	SSU ribosomal protein S18p	fig|6666666.1083232.peg.985
Micromonosporaceae_bin580	Protein Metabolism	Protein biosynthesis	Ribosome SSU bacterial	SSU ribosomal protein S18p, zinc-independent	fig|6666666.1083232.peg.985
Micromonosporaceae_bin580	Protein Metabolism	Protein biosynthesis	Ribosome SSU bacterial	SSU ribosomal protein S5p (S2e)	fig|6666666.1083232.peg.2530
Micromonosporaceae_bin580	Protein Metabolism	Protein biosynthesis	Ribosome SSU bacterial	SSU ribosomal protein S7p (S5e)	fig|6666666.1083232.peg.513
Micromonosporaceae_bin580	Protein Metabolism	Protein biosynthesis	Ribosome SSU bacterial	SSU ribosomal protein S16p	fig|6666666.1083232.peg.844
Micromonosporaceae_bin580	Protein Metabolism	Protein biosynthesis	tRNA aminoacylation, Lys	Lysyl-tRNA synthetase (class II) (EC 6.1.1.6)	fig|6666666.1083232.peg.2580
Micromonosporaceae_bin580	Protein Metabolism	Protein biosynthesis	tRNA aminoacylation, Asp and Asn	Aspartyl-tRNA(Asn) amidotransferase subunit A (EC 6.3.5.6)	fig|6666666.1083232.peg.2017
Micromonosporaceae_bin580	Protein Metabolism	Protein biosynthesis	tRNA aminoacylation, Asp and Asn	Aspartyl-tRNA(Asn) amidotransferase subunit B (EC 6.3.5.6)	fig|6666666.1083232.peg.2019
Micromonosporaceae_bin580	Protein Metabolism	Protein biosynthesis	tRNA aminoacylation, Asp and Asn	Aspartyl-tRNA synthetase (EC 6.1.1.12)	fig|6666666.1083232.peg.482, fig|6666666.1083232.peg.2768, fig|6666666.1083232.peg.4232
Micromonosporaceae_bin580	Protein Metabolism	Protein biosynthesis	tRNA aminoacylation, Asp and Asn	Aspartyl-tRNA(Asn) amidotransferase subunit C (EC 6.3.5.6)	fig|6666666.1083232.peg.2016
Micromonosporaceae_bin580	Protein Metabolism	Protein biosynthesis	tRNA aminoacylation, Asp and Asn	Aspartyl-tRNA(Asn) synthetase (EC 6.1.1.23)	fig|6666666.1083232.peg.482, fig|6666666.1083232.peg.2768, fig|6666666.1083232.peg.4232
Micromonosporaceae_bin580	Protein Metabolism	Protein biosynthesis	Translation elongation factor G family	Translation elongation factor G	fig|6666666.1083232.peg.514
Micromonosporaceae_bin580	Protein Metabolism	Protein biosynthesis	Translation elongation factors bacterial	Translation elongation factor LepA	fig|6666666.1083232.peg.1501
Micromonosporaceae_bin580	Protein Metabolism	Protein biosynthesis	Translation elongation factors bacterial	Translation elongation factor Tu	fig|6666666.1083232.peg.515, fig|6666666.1083232.peg.2549
Micromonosporaceae_bin580	Protein Metabolism	Protein biosynthesis	Translation elongation factors bacterial	Translation elongation factor P	fig|6666666.1083232.peg.4248
Micromonosporaceae_bin580	Protein Metabolism	Protein biosynthesis	Translation elongation factors bacterial	Translation elongation factor G	fig|6666666.1083232.peg.514
Micromonosporaceae_bin580	Protein Metabolism	Protein biosynthesis	Translation elongation factors bacterial	Translation elongation factor Ts	fig|6666666.1083232.peg.822
Micromonosporaceae_bin580	Protein Metabolism	Protein biosynthesis	Ribosome LSU bacterial	LSU ribosomal protein L2p (L8e)	fig|6666666.1083232.peg.2544
Micromonosporaceae_bin580	Protein Metabolism	Protein biosynthesis	Ribosome LSU bacterial	LSU ribosomal protein L33p, zinc-dependent	fig|6666666.1083232.peg.1108
Micromonosporaceae_bin580	Protein Metabolism	Protein biosynthesis	Ribosome LSU bacterial	LSU ribosomal protein L3p (L3e)	fig|6666666.1083232.peg.2547
Micromonosporaceae_bin580	Protein Metabolism	Protein biosynthesis	Ribosome LSU bacterial	LSU ribosomal protein L36p	fig|6666666.1083232.peg.2522
Micromonosporaceae_bin580	Protein Metabolism	Protein biosynthesis	Ribosome LSU bacterial	LSU ribosomal protein L31p, zinc-dependent	fig|6666666.1083232.peg.2315
Micromonosporaceae_bin580	Protein Metabolism	Protein biosynthesis	Ribosome LSU bacterial	LSU ribosomal protein L11p (L12e)	fig|6666666.1083232.peg.1329
Micromonosporaceae_bin580	Protein Metabolism	Protein biosynthesis	Ribosome LSU bacterial	LSU ribosomal protein L34p	fig|6666666.1083232.peg.2693
Micromonosporaceae_bin580	Protein Metabolism	Protein biosynthesis	Ribosome LSU bacterial	LSU ribosomal protein L10p (P0)	fig|6666666.1083232.peg.3207
Micromonosporaceae_bin580	Protein Metabolism	Protein biosynthesis	Ribosome LSU bacterial	LSU ribosomal protein L27p	fig|6666666.1083232.peg.1481
Micromonosporaceae_bin580	Protein Metabolism	Protein biosynthesis	Ribosome LSU bacterial	LSU ribosomal protein L33p	fig|6666666.1083232.peg.1108
Micromonosporaceae_bin580	Protein Metabolism	Protein biosynthesis	Ribosome LSU bacterial	LSU ribosomal protein L19p	fig|6666666.1083232.peg.840
Micromonosporaceae_bin580	Protein Metabolism	Protein biosynthesis	Ribosome LSU bacterial	LSU ribosomal protein L21p	fig|6666666.1083232.peg.1480
Micromonosporaceae_bin580	Protein Metabolism	Protein biosynthesis	Ribosome LSU bacterial	LSU ribosomal protein L28p	fig|6666666.1083232.peg.1230
Micromonosporaceae_bin580	Protein Metabolism	Protein biosynthesis	Ribosome LSU bacterial	LSU ribosomal protein L14p (L23e)	fig|6666666.1083232.peg.2537
Micromonosporaceae_bin580	Protein Metabolism	Protein biosynthesis	Ribosome LSU bacterial	LSU ribosomal protein L4p (L1e)	fig|6666666.1083232.peg.2546
Micromonosporaceae_bin580	Protein Metabolism	Protein biosynthesis	Ribosome LSU bacterial	LSU ribosomal protein L23p (L23Ae)	fig|6666666.1083232.peg.2545
Micromonosporaceae_bin580	Protein Metabolism	Protein biosynthesis	Ribosome LSU bacterial	LSU ribosomal protein L20p	fig|6666666.1083232.peg.148
Micromonosporaceae_bin580	Protein Metabolism	Protein biosynthesis	Ribosome LSU bacterial	LSU ribosomal protein L22p (L17e)	fig|6666666.1083232.peg.2542
Micromonosporaceae_bin580	Protein Metabolism	Protein biosynthesis	Ribosome LSU bacterial	LSU ribosomal protein L5p (L11e)	fig|6666666.1083232.peg.2535
Micromonosporaceae_bin580	Protein Metabolism	Protein biosynthesis	Ribosome LSU bacterial	LSU ribosomal protein L6p (L9e)	fig|6666666.1083232.peg.2532
Micromonosporaceae_bin580	Protein Metabolism	Protein biosynthesis	Ribosome LSU bacterial	LSU ribosomal protein L32p	fig|6666666.1083232.peg.1222
Micromonosporaceae_bin580	Protein Metabolism	Protein biosynthesis	Ribosome LSU bacterial	LSU ribosomal protein L13p (L13Ae)	fig|6666666.1083232.peg.2496
Micromonosporaceae_bin580	Protein Metabolism	Protein biosynthesis	Ribosome LSU bacterial	LSU ribosomal protein L30p (L7e)	fig|6666666.1083232.peg.2529
Micromonosporaceae_bin580	Protein Metabolism	Protein biosynthesis	Ribosome LSU bacterial	LSU ribosomal protein L24p (L26e)	fig|6666666.1083232.peg.2536
Micromonosporaceae_bin580	Protein Metabolism	Protein biosynthesis	Ribosome LSU bacterial	LSU ribosomal protein L1p (L10Ae)	fig|6666666.1083232.peg.3210
Micromonosporaceae_bin580	Protein Metabolism	Protein biosynthesis	Ribosome LSU bacterial	LSU ribosomal protein L25p	fig|6666666.1083232.peg.1610
Micromonosporaceae_bin580	Protein Metabolism	Protein biosynthesis	Ribosome LSU bacterial	LSU ribosomal protein L35p	fig|6666666.1083232.peg.147
Micromonosporaceae_bin580	Protein Metabolism	Protein biosynthesis	Ribosome LSU bacterial	LSU ribosomal protein L9p	fig|6666666.1083232.peg.986
Micromonosporaceae_bin580	Protein Metabolism	Protein biosynthesis	Ribosome LSU bacterial	LSU ribosomal protein L17p	fig|6666666.1083232.peg.2517
Micromonosporaceae_bin580	Protein Metabolism	Protein biosynthesis	Ribosome LSU bacterial	LSU ribosomal protein L29p (L35e)	fig|6666666.1083232.peg.2539
Micromonosporaceae_bin580	Protein Metabolism	Protein biosynthesis	Ribosome LSU bacterial	LSU ribosomal protein L31p	fig|6666666.1083232.peg.2315
Micromonosporaceae_bin580	Protein Metabolism	Protein biosynthesis	Ribosome LSU bacterial	LSU ribosomal protein L15p (L27Ae)	fig|6666666.1083232.peg.2528
Micromonosporaceae_bin580	Protein Metabolism	Protein biosynthesis	Ribosome LSU bacterial	LSU ribosomal protein L16p (L10e)	fig|6666666.1083232.peg.2540
Micromonosporaceae_bin580	Protein Metabolism	Protein biosynthesis	Ribosome LSU bacterial	LSU ribosomal protein L18p (L5e)	fig|6666666.1083232.peg.2531
Micromonosporaceae_bin580	Protein Metabolism	Protein biosynthesis	tRNA aminoacylation, Leu	Leucyl-tRNA synthetase (EC 6.1.1.4)	fig|6666666.1083232.peg.2146
Micromonosporaceae_bin580	Protein Metabolism	Protein biosynthesis	tRNA aminoacylation, Pro	Prolyl-tRNA synthetase (EC 6.1.1.15), bacterial type	fig|6666666.1083232.peg.2354
Micromonosporaceae_bin580	Protein Metabolism	Protein biosynthesis	tRNA aminoacylation, Pro	Prolyl-tRNA synthetase (EC 6.1.1.15), archaeal/eukaryal type	fig|6666666.1083232.peg.846
Micromonosporaceae_bin580	Protein Metabolism	Protein biosynthesis	tRNA aminoacylation, Met	Methionyl-tRNA synthetase (EC 6.1.1.10)	fig|6666666.1083232.peg.1623
Micromonosporaceae_bin580	Protein Metabolism	Protein biosynthesis	Programmed frameshift	Peptide chain release factor 2	fig|6666666.1083232.peg.3749
Micromonosporaceae_bin580	Protein Metabolism	Protein biosynthesis	tRNA aminoacylation, His	Histidyl-tRNA synthetase (EC 6.1.1.21)	fig|6666666.1083232.peg.976
Micromonosporaceae_bin580	Protein Metabolism	Protein biosynthesis	Translation termination factors bacterial	Ribosome recycling factor	fig|6666666.1083232.peg.820
Micromonosporaceae_bin580	Protein Metabolism	Protein biosynthesis	Translation termination factors bacterial	Methionine aminopeptidase (EC 3.4.11.18)	fig|6666666.1083232.peg.2525, fig|6666666.1083232.peg.4533
Micromonosporaceae_bin580	Protein Metabolism	Protein biosynthesis	Translation termination factors bacterial	Peptide chain release factor 2	fig|6666666.1083232.peg.3749
Micromonosporaceae_bin580	Protein Metabolism	Protein biosynthesis	Translation termination factors bacterial	Peptide chain release factor 1	fig|6666666.1083232.peg.2316, fig|6666666.1083232.peg.3168
Micromonosporaceae_bin580	Protein Metabolism	Protein biosynthesis	Translation termination factors bacterial	tmRNA-binding protein SmpB	fig|6666666.1083232.peg.120, fig|6666666.1083232.peg.3010
Micromonosporaceae_bin580	Protein Metabolism	Protein biosynthesis	Translation termination factors bacterial	Peptide deformylase (EC 3.5.1.88)	fig|6666666.1083232.peg.132, fig|6666666.1083232.peg.481, fig|6666666.1083232.peg.1273, fig|6666666.1083232.peg.2585
Micromonosporaceae_bin580	Protein Metabolism	Protein biosynthesis	Translation termination factors bacterial	Peptidyl-tRNA hydrolase (EC 3.1.1.29)	fig|6666666.1083232.peg.1609
Micromonosporaceae_bin580	Protein Metabolism	Protein biosynthesis	tRNA aminoacylation, Thr	Threonyl-tRNA synthetase (EC 6.1.1.3)	fig|6666666.1083232.peg.4424
Micromonosporaceae_bin580	Protein Metabolism	Protein biosynthesis	Translation initiation factors bacterial	Translation initiation factor 1	fig|6666666.1083232.peg.2523
Micromonosporaceae_bin580	Protein Metabolism	Protein biosynthesis	Translation initiation factors bacterial	Translation initiation factor 3	fig|6666666.1083232.peg.146
Micromonosporaceae_bin580	Protein Metabolism	Protein biosynthesis	Translation initiation factors bacterial	Ribosome-binding factor A	fig|6666666.1083232.peg.4521
Micromonosporaceae_bin580	Protein Metabolism	Protein biosynthesis	Translation initiation factors bacterial	Methionyl-tRNA formyltransferase (EC 2.1.2.9)	fig|6666666.1083232.peg.133
Micromonosporaceae_bin580	Protein Metabolism	Protein biosynthesis	Translation initiation factors bacterial	Translation initiation factor 2	fig|6666666.1083232.peg.4524
Micromonosporaceae_bin580	Protein Metabolism	Protein biosynthesis	tRNA aminoacylation, Ile	Isoleucyl-tRNA synthetase (EC 6.1.1.5)	fig|6666666.1083232.peg.996
Micromonosporaceae_bin580	Protein Metabolism	Protein biosynthesis	tRNA aminoacylation, Gly	Glycyl-tRNA synthetase (EC 6.1.1.14)	fig|6666666.1083232.peg.2491
Micromonosporaceae_bin580	Protein Metabolism	Protein biosynthesis	tRNA aminoacylation, Phe	Phenylalanyl-tRNA synthetase beta chain (EC 6.1.1.20)	fig|6666666.1083232.peg.151
Micromonosporaceae_bin580	Protein Metabolism	Protein biosynthesis	tRNA aminoacylation, Phe	Phenylalanyl-tRNA synthetase alpha chain (EC 6.1.1.20)	fig|6666666.1083232.peg.150
Micromonosporaceae_bin580	Protein Metabolism	Protein biosynthesis	tRNA aminoacylation, Ala	Alanyl-tRNA synthetase (EC 6.1.1.7)	fig|6666666.1083232.peg.4239
Micromonosporaceae_bin580	Protein Metabolism	Protein biosynthesis	tRNA aminoacylation, Val	Valyl-tRNA synthetase (EC 6.1.1.9)	fig|6666666.1083232.peg.991, fig|6666666.1083232.peg.1354
Micromonosporaceae_bin580	Nucleosides and Nucleotides	Detoxification	Housecleaning nucleoside triphosphate pyrophosphatases	Deoxyuridine 5'-triphosphate nucleotidohydrolase (EC 3.6.1.23)	fig|6666666.1083232.peg.3409
Micromonosporaceae_bin580	Nucleosides and Nucleotides	Detoxification	Nudix proteins (nucleoside triphosphate hydrolases)	ADP-ribose pyrophosphatase (EC 3.6.1.13)	fig|6666666.1083232.peg.356, fig|6666666.1083232.peg.417, fig|6666666.1083232.peg.4595
Micromonosporaceae_bin580	Nucleosides and Nucleotides	Detoxification	Nudix proteins (nucleoside triphosphate hydrolases)	Deoxyuridine 5'-triphosphate nucleotidohydrolase (EC 3.6.1.23)	fig|6666666.1083232.peg.3409
Micromonosporaceae_bin580	Nucleosides and Nucleotides	Detoxification	Nudix proteins (nucleoside triphosphate hydrolases)	Putative Nudix hydrolase YfcD (EC 3.6.-.-)	fig|6666666.1083232.peg.3014
Micromonosporaceae_bin580	Nucleosides and Nucleotides	Pyrimidines	pyrimidine conversions	Nucleoside diphosphate kinase (EC 2.7.4.6)	fig|6666666.1083232.peg.995
Micromonosporaceae_bin580	Nucleosides and Nucleotides	Pyrimidines	pyrimidine conversions	CTP synthase (EC 6.3.4.2)	fig|6666666.1083232.peg.4596
Micromonosporaceae_bin580	Nucleosides and Nucleotides	Pyrimidines	pyrimidine conversions	Deoxycytidine triphosphate deaminase (EC 3.5.4.30) (dUMP-forming)	fig|6666666.1083232.peg.2356
Micromonosporaceae_bin580	Nucleosides and Nucleotides	Pyrimidines	pyrimidine conversions	5'-nucleotidase (EC 3.1.3.5)	fig|6666666.1083232.peg.240
Micromonosporaceae_bin580	Nucleosides and Nucleotides	Pyrimidines	pyrimidine conversions	Bis(5'-nucleosyl)-tetraphosphatase (asymmetrical) (EC 3.6.1.17)	fig|6666666.1083232.peg.3810
Micromonosporaceae_bin580	Nucleosides and Nucleotides	Pyrimidines	pyrimidine conversions	Purine nucleoside phosphorylase (EC 2.4.2.1)	fig|6666666.1083232.peg.4502
Micromonosporaceae_bin580	Nucleosides and Nucleotides	Pyrimidines	pyrimidine conversions	Cytidylate kinase (EC 2.7.4.25)	fig|6666666.1083232.peg.4586
Micromonosporaceae_bin580	Nucleosides and Nucleotides	Pyrimidines	pyrimidine conversions	Cytidine deaminase (EC 3.5.4.5)	fig|6666666.1083232.peg.3311
Micromonosporaceae_bin580	Nucleosides and Nucleotides	Pyrimidines	pyrimidine conversions	Thymidylate kinase (EC 2.7.4.9)	fig|6666666.1083232.peg.85
Micromonosporaceae_bin580	Nucleosides and Nucleotides	Pyrimidines	pyrimidine conversions	Thioredoxin reductase (EC 1.8.1.9)	fig|6666666.1083232.peg.288, fig|6666666.1083232.peg.554, fig|6666666.1083232.peg.2937
Micromonosporaceae_bin580	Nucleosides and Nucleotides	Pyrimidines	pyrimidine conversions	Uracil phosphoribosyltransferase (EC 2.4.2.9)	fig|6666666.1083232.peg.3325
Micromonosporaceae_bin580	Nucleosides and Nucleotides	Pyrimidines	pyrimidine conversions	Pyrimidine-nucleoside phosphorylase (EC 2.4.2.2)	fig|6666666.1083232.peg.3312
Micromonosporaceae_bin580	Nucleosides and Nucleotides	Nucleosides and Nucleotides - no subcategory	Adenosyl nucleosidases	Purine nucleoside phosphorylase (EC 2.4.2.1)	fig|6666666.1083232.peg.4502
Micromonosporaceae_bin580	Nucleosides and Nucleotides	Nucleosides and Nucleotides - no subcategory	Ribonucleotide reduction	Ribonucleotide reductase transcriptional regulator NrdR	fig|6666666.1083232.peg.1853
Micromonosporaceae_bin580	Nucleosides and Nucleotides	Nucleosides and Nucleotides - no subcategory	Ribonucleotide reduction	Ribonucleotide reductase of class II (coenzyme B12-dependent) (EC 1.17.4.1)	fig|6666666.1083232.peg.1854, fig|6666666.1083232.peg.3236
Micromonosporaceae_bin580	Nucleosides and Nucleotides	Purines	Purine Utilization	Xanthine dehydrogenase, molybdenum binding subunit (EC 1.17.1.4)	fig|6666666.1083232.peg.723
Micromonosporaceae_bin580	Nucleosides and Nucleotides	Purines	Purine Utilization	Xanthine dehydrogenase, FAD binding subunit (EC 1.17.1.4)	fig|6666666.1083232.peg.720
Micromonosporaceae_bin580	Nucleosides and Nucleotides	Purines	Purine Utilization	Guanine deaminase (EC 3.5.4.3)	fig|6666666.1083232.peg.722
Micromonosporaceae_bin580	Nucleosides and Nucleotides	Purines	Purine Utilization	Xanthine dehydrogenase iron-sulfur subunit (EC 1.17.1.4)	fig|6666666.1083232.peg.721
Micromonosporaceae_bin580	Nucleosides and Nucleotides	Purines	Xanthine dehydrogenase subunits	Xanthine dehydrogenase, FAD binding subunit (EC 1.17.1.4)	fig|6666666.1083232.peg.720
Micromonosporaceae_bin580	Nucleosides and Nucleotides	Purines	Xanthine dehydrogenase subunits	Xanthine dehydrogenase iron-sulfur subunit (EC 1.17.1.4)	fig|6666666.1083232.peg.721
Micromonosporaceae_bin580	Nucleosides and Nucleotides	Purines	Xanthine dehydrogenase subunits	Xanthine dehydrogenase, molybdenum binding subunit (EC 1.17.1.4)	fig|6666666.1083232.peg.723
Micromonosporaceae_bin580	Nucleosides and Nucleotides	Purines	GMP synthase	GMP synthase [glutamine-hydrolyzing], amidotransferase subunit (EC 6.3.5.2)	fig|6666666.1083232.peg.223
Micromonosporaceae_bin580	Nucleosides and Nucleotides	Purines	GMP synthase	GMP synthase [glutamine-hydrolyzing], ATP pyrophosphatase subunit (EC 6.3.5.2)	fig|6666666.1083232.peg.223
Micromonosporaceae_bin580	Nucleosides and Nucleotides	Purines	Purine conversions	5'-nucleotidase (EC 3.1.3.5)	fig|6666666.1083232.peg.240
Micromonosporaceae_bin580	Nucleosides and Nucleotides	Purines	Purine conversions	Adenylate kinase (EC 2.7.4.3)	fig|6666666.1083232.peg.2447, fig|6666666.1083232.peg.2526
Micromonosporaceae_bin580	Nucleosides and Nucleotides	Purines	Purine conversions	Purine nucleoside phosphorylase (EC 2.4.2.1)	fig|6666666.1083232.peg.4502
Micromonosporaceae_bin580	Nucleosides and Nucleotides	Purines	Purine conversions	Adenosine deaminase (EC 3.5.4.4)	fig|6666666.1083232.peg.3315
Micromonosporaceae_bin580	Nucleosides and Nucleotides	Purines	Purine conversions	Hypoxanthine-guanine phosphoribosyltransferase (EC 2.4.2.8)	fig|6666666.1083232.peg.4578
Micromonosporaceae_bin580	Nucleosides and Nucleotides	Purines	Purine conversions	putative Adenosine kinase (EC 2.7.1.20)	fig|6666666.1083232.peg.3431
Micromonosporaceae_bin580	Nucleosides and Nucleotides	Purines	Purine conversions	Inosine-5'-monophosphate dehydrogenase, catalytic domain (EC 1.1.1.205)	fig|6666666.1083232.peg.222
Micromonosporaceae_bin580	Nucleosides and Nucleotides	Purines	Purine conversions	Polyphosphate kinase (EC 2.7.4.1)	fig|6666666.1083232.peg.1246, fig|6666666.1083232.peg.2056
Micromonosporaceae_bin580	Nucleosides and Nucleotides	Purines	Purine conversions	Guanine deaminase (EC 3.5.4.3)	fig|6666666.1083232.peg.722
Micromonosporaceae_bin580	Nucleosides and Nucleotides	Purines	Purine conversions	GMP synthase [glutamine-hydrolyzing], amidotransferase subunit (EC 6.3.5.2)	fig|6666666.1083232.peg.223
Micromonosporaceae_bin580	Nucleosides and Nucleotides	Purines	Purine conversions	Nucleotide pyrophosphatase (EC 3.6.1.9)	fig|6666666.1083232.peg.2140
Micromonosporaceae_bin580	Nucleosides and Nucleotides	Purines	Purine conversions	Nucleoside diphosphate kinase (EC 2.7.4.6)	fig|6666666.1083232.peg.995
Micromonosporaceae_bin580	Nucleosides and Nucleotides	Purines	Purine conversions	Inosine-5'-monophosphate dehydrogenase (EC 1.1.1.205)	fig|6666666.1083232.peg.221, fig|6666666.1083232.peg.4307
Micromonosporaceae_bin580	Nucleosides and Nucleotides	Purines	Purine conversions	GMP synthase [glutamine-hydrolyzing], ATP pyrophosphatase subunit (EC 6.3.5.2)	fig|6666666.1083232.peg.223
Micromonosporaceae_bin580	Nucleosides and Nucleotides	Purines	Purine conversions	Adenine phosphoribosyltransferase (EC 2.4.2.7)	fig|6666666.1083232.peg.971
Micromonosporaceae_bin580	Nucleosides and Nucleotides	Purines	Purine conversions	Guanylate kinase (EC 2.7.4.8)	fig|6666666.1083232.peg.127
Micromonosporaceae_bin580	Cofactors, Vitamins, Prosthetic Groups, Pigments	Tetrapyrroles	Cobalamin synthesis	Cobyric acid synthase (EC 6.3.5.10)	fig|6666666.1083232.peg.2682
Micromonosporaceae_bin580	Cofactors, Vitamins, Prosthetic Groups, Pigments	Tetrapyrroles	Cobalamin synthesis	Cob(I)alamin adenosyltransferase (EC 2.5.1.17)	fig|6666666.1083232.peg.2423
Micromonosporaceae_bin580	Cofactors, Vitamins, Prosthetic Groups, Pigments	Tetrapyrroles	Cobalamin synthesis	L-threonine 3-O-phosphate decarboxylase (EC 4.1.1.81)	fig|6666666.1083232.peg.2672
Micromonosporaceae_bin580	Cofactors, Vitamins, Prosthetic Groups, Pigments	Tetrapyrroles	Cobalamin synthesis	Cobalamin biosynthesis protein BluB	fig|6666666.1083232.peg.44
Micromonosporaceae_bin580	Cofactors, Vitamins, Prosthetic Groups, Pigments	Tetrapyrroles	Cobalamin synthesis	Cobalamin biosynthesis protein CbiG	fig|6666666.1083232.peg.2426
Micromonosporaceae_bin580	Cofactors, Vitamins, Prosthetic Groups, Pigments	Tetrapyrroles	Cobalamin synthesis	Cobalamin synthase (EC 2.7.8.26)	fig|6666666.1083232.peg.3538
Micromonosporaceae_bin580	Cofactors, Vitamins, Prosthetic Groups, Pigments	Tetrapyrroles	Cobalamin synthesis	Adenosylcobinamide kinase (EC 2.7.1.156)	fig|6666666.1083232.peg.3539
Micromonosporaceae_bin580	Cofactors, Vitamins, Prosthetic Groups, Pigments	Tetrapyrroles	Cobalamin synthesis	Nicotinate-nucleotide--dimethylbenzimidazole phosphoribosyltransferase (EC 2.4.2.21)	fig|6666666.1083232.peg.2671, fig|6666666.1083232.peg.3539
Micromonosporaceae_bin580	Cofactors, Vitamins, Prosthetic Groups, Pigments	Tetrapyrroles	Cobalamin synthesis	Adenosylcobinamide-phosphate synthase (EC 6.3.1.10)	fig|6666666.1083232.peg.2683
Micromonosporaceae_bin580	Cofactors, Vitamins, Prosthetic Groups, Pigments	Tetrapyrroles	Cobalamin synthesis	Adenosylcobinamide-phosphate guanylyltransferase (EC 2.7.7.62)	fig|6666666.1083232.peg.3539
Micromonosporaceae_bin580	Cofactors, Vitamins, Prosthetic Groups, Pigments	Riboflavin, FMN, FAD	Riboflavin, FMN and FAD metabolism	5-amino-6-(5-phosphoribosylamino)uracil reductase (EC 1.1.1.193)	fig|6666666.1083232.peg.139
Micromonosporaceae_bin580	Cofactors, Vitamins, Prosthetic Groups, Pigments	Riboflavin, FMN, FAD	Riboflavin, FMN and FAD metabolism	Diaminohydroxyphosphoribosylaminopyrimidine deaminase (EC 3.5.4.26)	fig|6666666.1083232.peg.139
Micromonosporaceae_bin580	Cofactors, Vitamins, Prosthetic Groups, Pigments	Riboflavin, FMN, FAD	Riboflavin, FMN and FAD metabolism	3,4-dihydroxy-2-butanone 4-phosphate synthase (EC 4.1.99.12)	fig|6666666.1083232.peg.141
Micromonosporaceae_bin580	Cofactors, Vitamins, Prosthetic Groups, Pigments	Riboflavin, FMN, FAD	Riboflavin, FMN and FAD metabolism	6,7-dimethyl-8-ribityllumazine synthase (EC 2.5.1.78)	fig|6666666.1083232.peg.142
Micromonosporaceae_bin580	Cofactors, Vitamins, Prosthetic Groups, Pigments	Riboflavin, FMN, FAD	Riboflavin, FMN and FAD metabolism	Riboflavin kinase (EC 2.7.1.26)	fig|6666666.1083232.peg.4516
Micromonosporaceae_bin580	Cofactors, Vitamins, Prosthetic Groups, Pigments	Riboflavin, FMN, FAD	Riboflavin, FMN and FAD metabolism	GTP cyclohydrolase II (EC 3.5.4.25)	fig|6666666.1083232.peg.141, fig|6666666.1083232.peg.3698
Micromonosporaceae_bin580	Cofactors, Vitamins, Prosthetic Groups, Pigments	Riboflavin, FMN, FAD	Riboflavin, FMN and FAD metabolism	Riboflavin synthase eubacterial/eukaryotic (EC 2.5.1.9)	fig|6666666.1083232.peg.140
Micromonosporaceae_bin580	Cofactors, Vitamins, Prosthetic Groups, Pigments	Riboflavin, FMN, FAD	Riboflavin, FMN and FAD metabolism	FMN adenylyltransferase (EC 2.7.7.2)	fig|6666666.1083232.peg.4516
Micromonosporaceae_bin580	Cofactors, Vitamins, Prosthetic Groups, Pigments	Riboflavin, FMN, FAD	riboflavin to FAD	FMN adenylyltransferase (EC 2.7.7.2)	fig|6666666.1083232.peg.4516
Micromonosporaceae_bin580	Cofactors, Vitamins, Prosthetic Groups, Pigments	Riboflavin, FMN, FAD	riboflavin to FAD	Riboflavin synthase eubacterial/eukaryotic (EC 2.5.1.9)	fig|6666666.1083232.peg.140
Micromonosporaceae_bin580	Cofactors, Vitamins, Prosthetic Groups, Pigments	Riboflavin, FMN, FAD	riboflavin to FAD	Riboflavin kinase (EC 2.7.1.26)	fig|6666666.1083232.peg.4516
Micromonosporaceae_bin580	Cofactors, Vitamins, Prosthetic Groups, Pigments	Riboflavin, FMN, FAD	riboflavin to FAD	3,4-dihydroxy-2-butanone 4-phosphate synthase (EC 4.1.99.12)	fig|6666666.1083232.peg.141
Micromonosporaceae_bin580	Cofactors, Vitamins, Prosthetic Groups, Pigments	NAD and NADP	NAD and NADP cofactor biosynthesis global	Tryptophan 2,3-dioxygenase (EC 1.13.11.11)	fig|6666666.1083232.peg.3019
Micromonosporaceae_bin580	Cofactors, Vitamins, Prosthetic Groups, Pigments	NAD and NADP	NAD and NADP cofactor biosynthesis global	Nicotinamidase (EC 3.5.1.19)	fig|6666666.1083232.peg.4727
Micromonosporaceae_bin580	Cofactors, Vitamins, Prosthetic Groups, Pigments	NAD and NADP	NAD and NADP cofactor biosynthesis global	L-aspartate oxidase (EC 1.4.3.16)	fig|6666666.1083232.peg.2577
Micromonosporaceae_bin580	Cofactors, Vitamins, Prosthetic Groups, Pigments	NAD and NADP	NAD and NADP cofactor biosynthesis global	ADP-ribose pyrophosphatase (EC 3.6.1.13)	fig|6666666.1083232.peg.356, fig|6666666.1083232.peg.417, fig|6666666.1083232.peg.4595
Micromonosporaceae_bin580	Cofactors, Vitamins, Prosthetic Groups, Pigments	NAD and NADP	NAD and NADP cofactor biosynthesis global	Quinolinate synthetase (EC 2.5.1.72)	fig|6666666.1083232.peg.3356, fig|6666666.1083232.peg.3433
Micromonosporaceae_bin580	Cofactors, Vitamins, Prosthetic Groups, Pigments	NAD and NADP	NAD and NADP cofactor biosynthesis global	Quinolinate phosphoribosyltransferase [decarboxylating] (EC 2.4.2.19)	fig|6666666.1083232.peg.2578
Micromonosporaceae_bin580	Cofactors, Vitamins, Prosthetic Groups, Pigments	NAD and NADP	NAD and NADP cofactor biosynthesis global	Nicotinate-nucleotide adenylyltransferase (EC 2.7.7.18)	fig|6666666.1083232.peg.1485
Micromonosporaceae_bin580	Cofactors, Vitamins, Prosthetic Groups, Pigments	NAD and NADP	NAD and NADP cofactor biosynthesis global	Glutamine amidotransferase chain of NAD synthetase	fig|6666666.1083232.peg.3708
Micromonosporaceae_bin580	Cofactors, Vitamins, Prosthetic Groups, Pigments	NAD and NADP	NAD and NADP cofactor biosynthesis global	NAD synthetase (EC 6.3.1.5)	fig|6666666.1083232.peg.3708
Micromonosporaceae_bin580	Cofactors, Vitamins, Prosthetic Groups, Pigments	NAD and NADP	NAD and NADP cofactor biosynthesis global	NAD kinase (EC 2.7.1.23)	fig|6666666.1083232.peg.2938, fig|6666666.1083232.peg.4604
Micromonosporaceae_bin580	Cofactors, Vitamins, Prosthetic Groups, Pigments	Pyridoxine	Pyridoxin (Vitamin B6) Biosynthesis	D-3-phosphoglycerate dehydrogenase (EC 1.1.1.95)	fig|6666666.1083232.peg.2022, fig|6666666.1083232.peg.2035, fig|6666666.1083232.peg.3437
Micromonosporaceae_bin580	Cofactors, Vitamins, Prosthetic Groups, Pigments	Pyridoxine	Pyridoxin (Vitamin B6) Biosynthesis	Phosphoserine aminotransferase (EC 2.6.1.52)	fig|6666666.1083232.peg.5092
Micromonosporaceae_bin580	Cofactors, Vitamins, Prosthetic Groups, Pigments	Pyridoxine	Pyridoxin (Vitamin B6) Biosynthesis	1-deoxy-D-xylulose 5-phosphate synthase (EC 2.2.1.7)	fig|6666666.1083232.peg.3724
Micromonosporaceae_bin580	Cofactors, Vitamins, Prosthetic Groups, Pigments	Pyridoxine	Pyridoxin (Vitamin B6) Biosynthesis	NAD-dependent glyceraldehyde-3-phosphate dehydrogenase (EC 1.2.1.12)	fig|6666666.1083232.peg.1316, fig|6666666.1083232.peg.4321, fig|6666666.1083232.peg.4322
Micromonosporaceae_bin580	Cofactors, Vitamins, Prosthetic Groups, Pigments	Pyridoxine	Pyridoxin (Vitamin B6) Biosynthesis	Predicted transcriptional regulator of pyridoxine metabolism	fig|6666666.1083232.peg.1826
Micromonosporaceae_bin580	Cofactors, Vitamins, Prosthetic Groups, Pigments	Pyridoxine	Pyridoxin (Vitamin B6) Biosynthesis	Pyridoxamine 5'-phosphate oxidase (EC 1.4.3.5)	fig|6666666.1083232.peg.5089
Micromonosporaceae_bin580	Cofactors, Vitamins, Prosthetic Groups, Pigments	Cofactors, Vitamins, Prosthetic Groups, Pigments - no subcategory	Thiamin biosynthesis	Sulfur carrier protein ThiS	fig|6666666.1083232.peg.2507
Micromonosporaceae_bin580	Cofactors, Vitamins, Prosthetic Groups, Pigments	Cofactors, Vitamins, Prosthetic Groups, Pigments - no subcategory	Thiamin biosynthesis	Thiamin-phosphate pyrophosphorylase (EC 2.5.1.3)	fig|6666666.1083232.peg.2509
Micromonosporaceae_bin580	Cofactors, Vitamins, Prosthetic Groups, Pigments	Cofactors, Vitamins, Prosthetic Groups, Pigments - no subcategory	Thiamin biosynthesis	Thiamine-monophosphate kinase (EC 2.7.4.16)	fig|6666666.1083232.peg.1232
Micromonosporaceae_bin580	Cofactors, Vitamins, Prosthetic Groups, Pigments	Cofactors, Vitamins, Prosthetic Groups, Pigments - no subcategory	Thiamin biosynthesis	Glycine oxidase ThiO (EC 1.4.3.19)	fig|6666666.1083232.peg.2508
Micromonosporaceae_bin580	Cofactors, Vitamins, Prosthetic Groups, Pigments	Cofactors, Vitamins, Prosthetic Groups, Pigments - no subcategory	Thiamin biosynthesis	1-deoxy-D-xylulose 5-phosphate synthase (EC 2.2.1.7)	fig|6666666.1083232.peg.3724
Micromonosporaceae_bin580	Cofactors, Vitamins, Prosthetic Groups, Pigments	Coenzyme F420	Coenzyme F420 synthesis	7,8-didemethyl-8-hydroxy-5-deazariboflavin synthase subunit 2	fig|6666666.1083232.peg.3786
Micromonosporaceae_bin580	Cofactors, Vitamins, Prosthetic Groups, Pigments	Coenzyme F420	Coenzyme F420 synthesis	7,8-didemethyl-8-hydroxy-5-deazariboflavin synthase subunit 1	fig|6666666.1083232.peg.3786
Micromonosporaceae_bin580	Cofactors, Vitamins, Prosthetic Groups, Pigments	Biotin	Biotin biosynthesis	Adenosylmethionine-8-amino-7-oxononanoate aminotransferase (EC 2.6.1.62)	fig|6666666.1083232.peg.124
Micromonosporaceae_bin580	Cofactors, Vitamins, Prosthetic Groups, Pigments	Biotin	Biotin biosynthesis	Long-chain-fatty-acid--CoA ligase (EC 6.2.1.3)	fig|6666666.1083232.peg.2384, fig|6666666.1083232.peg.2854, fig|6666666.1083232.peg.3574, fig|6666666.1083232.peg.3580, fig|6666666.1083232.peg.3584
Micromonosporaceae_bin580	Cofactors, Vitamins, Prosthetic Groups, Pigments	Biotin	Biotin biosynthesis	Biotin synthase (EC 2.8.1.6)	fig|6666666.1083232.peg.785
Micromonosporaceae_bin580	Cofactors, Vitamins, Prosthetic Groups, Pigments	Biotin	Biotin biosynthesis	8-amino-7-oxononanoate synthase (EC 2.3.1.47)	fig|6666666.1083232.peg.786
Micromonosporaceae_bin580	Cofactors, Vitamins, Prosthetic Groups, Pigments	Biotin	Biotin biosynthesis	3-ketoacyl-CoA thiolase (EC 2.3.1.16)	fig|6666666.1083232.peg.516, fig|6666666.1083232.peg.1413, fig|6666666.1083232.peg.3663, fig|6666666.1083232.peg.3815
Micromonosporaceae_bin580	Cofactors, Vitamins, Prosthetic Groups, Pigments	Biotin	Biotin biosynthesis Experimental	Competence protein F homolog, phosphoribosyltransferase domain	fig|6666666.1083232.peg.3761
Micromonosporaceae_bin580	Cofactors, Vitamins, Prosthetic Groups, Pigments	Biotin	Biotin biosynthesis Experimental	Adenosylmethionine-8-amino-7-oxononanoate aminotransferase (EC 2.6.1.62)	fig|6666666.1083232.peg.124
Micromonosporaceae_bin580	Cofactors, Vitamins, Prosthetic Groups, Pigments	Biotin	Biotin biosynthesis Experimental	8-amino-7-oxononanoate synthase (EC 2.3.1.47)	fig|6666666.1083232.peg.786
Micromonosporaceae_bin580	Cofactors, Vitamins, Prosthetic Groups, Pigments	Biotin	Biotin biosynthesis Experimental	Biotin synthase (EC 2.8.1.6)	fig|6666666.1083232.peg.785
Micromonosporaceae_bin580	Cofactors, Vitamins, Prosthetic Groups, Pigments	Folate and pterines	5-FCL-like protein	Thiamine-monophosphate kinase (EC 2.7.4.16)	fig|6666666.1083232.peg.1232
Micromonosporaceae_bin580	Cofactors, Vitamins, Prosthetic Groups, Pigments	Folate and pterines	5-FCL-like protein	Thiamin-phosphate pyrophosphorylase (EC 2.5.1.3)	fig|6666666.1083232.peg.2509
Micromonosporaceae_bin580	Cofactors, Vitamins, Prosthetic Groups, Pigments	Folate and pterines	5-FCL-like protein	Serine hydroxymethyltransferase (EC 2.1.2.1)	fig|6666666.1083232.peg.2321, fig|6666666.1083232.peg.3017
Micromonosporaceae_bin580	Cofactors, Vitamins, Prosthetic Groups, Pigments	Folate and pterines	5-FCL-like protein	Pyruvate dehydrogenase E1 component (EC 1.2.4.1)	fig|6666666.1083232.peg.1767, fig|6666666.1083232.peg.3986
Micromonosporaceae_bin580	Cofactors, Vitamins, Prosthetic Groups, Pigments	Folate and pterines	5-FCL-like protein	Dihydrolipoamide acetyltransferase component of pyruvate dehydrogenase complex (EC 2.3.1.12)	fig|6666666.1083232.peg.448
Micromonosporaceae_bin580	Cofactors, Vitamins, Prosthetic Groups, Pigments	Folate and pterines	5-FCL-like protein	5,10-methylenetetrahydrofolate reductase (EC 1.5.1.20)	fig|6666666.1083232.peg.2121
Micromonosporaceae_bin580	Cofactors, Vitamins, Prosthetic Groups, Pigments	Folate and pterines	5-FCL-like protein	Dihydrofolate reductase (EC 1.5.1.3)	fig|6666666.1083232.peg.2665, fig|6666666.1083232.peg.3285, fig|6666666.1083232.peg.4471
Micromonosporaceae_bin580	Cofactors, Vitamins, Prosthetic Groups, Pigments	Folate and pterines	5-FCL-like protein	5-formyltetrahydrofolate cyclo-ligase (EC 6.3.3.2)	fig|6666666.1083232.peg.1649
Micromonosporaceae_bin580	Cofactors, Vitamins, Prosthetic Groups, Pigments	Folate and pterines	Folate Biosynthesis	Aminodeoxychorismate lyase (EC 4.1.3.38)	fig|6666666.1083232.peg.4131
Micromonosporaceae_bin580	Cofactors, Vitamins, Prosthetic Groups, Pigments	Folate and pterines	Folate Biosynthesis	2-amino-4-hydroxy-6-hydroxymethyldihydropteridine pyrophosphokinase (EC 2.7.6.3)	fig|6666666.1083232.peg.2562
Micromonosporaceae_bin580	Cofactors, Vitamins, Prosthetic Groups, Pigments	Folate and pterines	Folate Biosynthesis	Folylpolyglutamate synthase (EC 6.3.2.17)	fig|6666666.1083232.peg.992
Micromonosporaceae_bin580	Cofactors, Vitamins, Prosthetic Groups, Pigments	Folate and pterines	Folate Biosynthesis	GTP cyclohydrolase I (EC 3.5.4.16) type 1	fig|6666666.1083232.peg.4580
Micromonosporaceae_bin580	Cofactors, Vitamins, Prosthetic Groups, Pigments	Folate and pterines	Folate Biosynthesis	Para-aminobenzoate synthase, amidotransferase component (EC 2.6.1.85)	fig|6666666.1083232.peg.400
Micromonosporaceae_bin580	Cofactors, Vitamins, Prosthetic Groups, Pigments	Folate and pterines	Folate Biosynthesis	Dihydroneopterin aldolase (EC 4.1.2.25)	fig|6666666.1083232.peg.2561
Micromonosporaceae_bin580	Cofactors, Vitamins, Prosthetic Groups, Pigments	Folate and pterines	Folate Biosynthesis	Dihydrofolate reductase (EC 1.5.1.3)	fig|6666666.1083232.peg.2665, fig|6666666.1083232.peg.3285, fig|6666666.1083232.peg.4471
Micromonosporaceae_bin580	Cofactors, Vitamins, Prosthetic Groups, Pigments	Folate and pterines	Folate Biosynthesis	5-formyltetrahydrofolate cyclo-ligase (EC 6.3.3.2)	fig|6666666.1083232.peg.1649
Micromonosporaceae_bin580	Cofactors, Vitamins, Prosthetic Groups, Pigments	Folate and pterines	Folate Biosynthesis	Dihydropteroate synthase (EC 2.5.1.15)	fig|6666666.1083232.peg.2560
Micromonosporaceae_bin580	Cofactors, Vitamins, Prosthetic Groups, Pigments	Folate and pterines	Folate Biosynthesis	Dihydrofolate synthase (EC 6.3.2.12)	fig|6666666.1083232.peg.992
Micromonosporaceae_bin580	Cofactors, Vitamins, Prosthetic Groups, Pigments	Folate and pterines	Folate Biosynthesis	Para-aminobenzoate synthase, aminase component (EC 2.6.1.85)	fig|6666666.1083232.peg.1275
Micromonosporaceae_bin580	Cofactors, Vitamins, Prosthetic Groups, Pigments	Folate and pterines	Folate biosynthesis cluster	FIG027937: secreted protein	fig|6666666.1083232.peg.2563
Micromonosporaceae_bin580	Cofactors, Vitamins, Prosthetic Groups, Pigments	Folate and pterines	Folate biosynthesis cluster	Pantoate--beta-alanine ligase (EC 6.3.2.1)	fig|6666666.1083232.peg.2574
Micromonosporaceae_bin580	Cofactors, Vitamins, Prosthetic Groups, Pigments	Folate and pterines	Folate biosynthesis cluster	Dihydropteroate synthase (EC 2.5.1.15)	fig|6666666.1083232.peg.2560
Micromonosporaceae_bin580	Cofactors, Vitamins, Prosthetic Groups, Pigments	Folate and pterines	Folate biosynthesis cluster	Dihydroneopterin aldolase (EC 4.1.2.25)	fig|6666666.1083232.peg.2561
Micromonosporaceae_bin580	Cofactors, Vitamins, Prosthetic Groups, Pigments	Folate and pterines	Folate biosynthesis cluster	transmembrane protein, distant homology with ydbS	fig|6666666.1083232.peg.3842
Micromonosporaceae_bin580	Cofactors, Vitamins, Prosthetic Groups, Pigments	Folate and pterines	Folate biosynthesis cluster	Ketopantoate reductase PanG (EC 1.1.1.169)	fig|6666666.1083232.peg.2573
Micromonosporaceae_bin580	Cofactors, Vitamins, Prosthetic Groups, Pigments	Folate and pterines	Folate biosynthesis cluster	GTP cyclohydrolase I (EC 3.5.4.16) type 1	fig|6666666.1083232.peg.4580
Micromonosporaceae_bin580	Cofactors, Vitamins, Prosthetic Groups, Pigments	Folate and pterines	Folate biosynthesis cluster	tRNA(Ile)-lysidine synthetase (EC 6.3.4.19)	fig|6666666.1083232.peg.4577
Micromonosporaceae_bin580	Cofactors, Vitamins, Prosthetic Groups, Pigments	Folate and pterines	Folate biosynthesis cluster	Aspartate 1-decarboxylase (EC 4.1.1.11)	fig|6666666.1083232.peg.2575
Micromonosporaceae_bin580	Cofactors, Vitamins, Prosthetic Groups, Pigments	Folate and pterines	Folate biosynthesis cluster	Hypoxanthine-guanine phosphoribosyltransferase (EC 2.4.2.8)	fig|6666666.1083232.peg.4578
Micromonosporaceae_bin580	Cofactors, Vitamins, Prosthetic Groups, Pigments	Folate and pterines	Folate biosynthesis cluster	2-amino-4-hydroxy-6-hydroxymethyldihydropteridine pyrophosphokinase (EC 2.7.6.3)	fig|6666666.1083232.peg.2562
Micromonosporaceae_bin580	Cofactors, Vitamins, Prosthetic Groups, Pigments	Coenzyme A	Coenzyme A Biosynthesis cluster	Pantoate--beta-alanine ligase (EC 6.3.2.1)	fig|6666666.1083232.peg.2574
Micromonosporaceae_bin580	Cofactors, Vitamins, Prosthetic Groups, Pigments	Coenzyme A	Coenzyme A Biosynthesis cluster	Aspartate 1-decarboxylase (EC 4.1.1.11)	fig|6666666.1083232.peg.2575
Micromonosporaceae_bin580	Cofactors, Vitamins, Prosthetic Groups, Pigments	Coenzyme A	Coenzyme A Biosynthesis cluster	Pantothenate kinase type III, CoaX-like (EC 2.7.1.33)	fig|6666666.1083232.peg.2579
Micromonosporaceae_bin580	Cofactors, Vitamins, Prosthetic Groups, Pigments	Coenzyme A	Coenzyme A Biosynthesis cluster	Ketopantoate reductase PanG (EC 1.1.1.169)	fig|6666666.1083232.peg.2573
Micromonosporaceae_bin580	Cofactors, Vitamins, Prosthetic Groups, Pigments	Coenzyme A	Coenzyme A Biosynthesis cluster	3-methyl-2-oxobutanoate hydroxymethyltransferase (EC 2.1.2.11)	fig|6666666.1083232.peg.3707
Micromonosporaceae_bin580	Cofactors, Vitamins, Prosthetic Groups, Pigments	Coenzyme A	Coenzyme A Biosynthesis	Pantoate--beta-alanine ligase (EC 6.3.2.1)	fig|6666666.1083232.peg.2574
Micromonosporaceae_bin580	Cofactors, Vitamins, Prosthetic Groups, Pigments	Coenzyme A	Coenzyme A Biosynthesis	Dephospho-CoA kinase (EC 2.7.1.24)	fig|6666666.1083232.peg.907
Micromonosporaceae_bin580	Cofactors, Vitamins, Prosthetic Groups, Pigments	Coenzyme A	Coenzyme A Biosynthesis	Phosphopantothenoylcysteine decarboxylase (EC 4.1.1.36)	fig|6666666.1083232.peg.129
Micromonosporaceae_bin580	Cofactors, Vitamins, Prosthetic Groups, Pigments	Coenzyme A	Coenzyme A Biosynthesis	Phosphopantetheine adenylyltransferase (EC 2.7.7.3)	fig|6666666.1083232.peg.1225
Micromonosporaceae_bin580	Cofactors, Vitamins, Prosthetic Groups, Pigments	Coenzyme A	Coenzyme A Biosynthesis	Ketopantoate reductase PanG (EC 1.1.1.169)	fig|6666666.1083232.peg.2573
Micromonosporaceae_bin580	Cofactors, Vitamins, Prosthetic Groups, Pigments	Coenzyme A	Coenzyme A Biosynthesis	3-methyl-2-oxobutanoate hydroxymethyltransferase (EC 2.1.2.11)	fig|6666666.1083232.peg.3707
Micromonosporaceae_bin580	Cofactors, Vitamins, Prosthetic Groups, Pigments	Coenzyme A	Coenzyme A Biosynthesis	Aspartate 1-decarboxylase (EC 4.1.1.11)	fig|6666666.1083232.peg.2575
Micromonosporaceae_bin580	Cofactors, Vitamins, Prosthetic Groups, Pigments	Coenzyme A	Coenzyme A Biosynthesis	Phosphopantothenoylcysteine synthetase (EC 6.3.2.5)	fig|6666666.1083232.peg.129
Micromonosporaceae_bin580	Cofactors, Vitamins, Prosthetic Groups, Pigments	Coenzyme A	Coenzyme A Biosynthesis	Pantothenate kinase type III, CoaX-like (EC 2.7.1.33)	fig|6666666.1083232.peg.2579
Micromonosporaceae_bin580	Motility and Chemotaxis	Flagellar motility in Prokaryota	Flagellum in Campylobacter	Cell division protein FtsI [Peptidoglycan synthetase] (EC 2.4.1.129)	fig|6666666.1083232.peg.2155
Micromonosporaceae_bin580	Motility and Chemotaxis	Flagellar motility in Prokaryota	Flagellum in Campylobacter	Flagellar hook-basal body complex protein FliE	fig|6666666.1083232.peg.1516
Micromonosporaceae_bin580	Motility and Chemotaxis	Flagellar motility in Prokaryota	Flagellum in Campylobacter	Flagellar basal-body rod protein FlgC	fig|6666666.1083232.peg.1515
Micromonosporaceae_bin580	Motility and Chemotaxis	Flagellar motility in Prokaryota	Flagellum in Campylobacter	Flagellar basal-body rod protein FlgB	fig|6666666.1083232.peg.1514
Micromonosporaceae_bin580	Motility and Chemotaxis	Flagellar motility in Prokaryota	Flagellum in Campylobacter	Flagellin protein FlaA	fig|6666666.1083232.peg.1510, fig|6666666.1083232.peg.1861, fig|6666666.1083232.peg.3291
Micromonosporaceae_bin580	Carbohydrates	Fermentation	Fermentations: Lactate	Acetate kinase (EC 2.7.2.1)	fig|6666666.1083232.peg.4866
Micromonosporaceae_bin580	Carbohydrates	Fermentation	Fermentations: Lactate	Fructose-6-phosphate phosphoketolase (EC 4.1.2.22)	fig|6666666.1083232.peg.1855, fig|6666666.1083232.peg.1937
Micromonosporaceae_bin580	Carbohydrates	Fermentation	Fermentations: Lactate	Xylulose-5-phosphate phosphoketolase (EC 4.1.2.9)	fig|6666666.1083232.peg.1855, fig|6666666.1083232.peg.1937
Micromonosporaceae_bin580	Carbohydrates	Fermentation	Butanol Biosynthesis	3-hydroxybutyryl-CoA dehydrogenase (EC 1.1.1.157)	fig|6666666.1083232.peg.3187
Micromonosporaceae_bin580	Carbohydrates	Fermentation	Butanol Biosynthesis	Acetyl-CoA acetyltransferase (EC 2.3.1.9)	fig|6666666.1083232.peg.516, fig|6666666.1083232.peg.1054, fig|6666666.1083232.peg.1413, fig|6666666.1083232.peg.3815
Micromonosporaceae_bin580	Carbohydrates	Fermentation	Butanol Biosynthesis	Enoyl-CoA hydratase (EC 4.2.1.17)	fig|6666666.1083232.peg.530, fig|6666666.1083232.peg.744, fig|6666666.1083232.peg.1683, fig|6666666.1083232.peg.3664
Micromonosporaceae_bin580	Carbohydrates	Fermentation	Acetolactate synthase subunits	Acetolactate synthase small subunit (EC 2.2.1.6)	fig|6666666.1083232.peg.2031
Micromonosporaceae_bin580	Carbohydrates	Fermentation	Acetolactate synthase subunits	Acetolactate synthase large subunit (EC 2.2.1.6)	fig|6666666.1083232.peg.2030
Micromonosporaceae_bin580	Carbohydrates	Fermentation	Acetyl-CoA fermentation to Butyrate	Acetyl-CoA acetyltransferase (EC 2.3.1.9)	fig|6666666.1083232.peg.516, fig|6666666.1083232.peg.1054, fig|6666666.1083232.peg.1413, fig|6666666.1083232.peg.3815
Micromonosporaceae_bin580	Carbohydrates	Fermentation	Acetyl-CoA fermentation to Butyrate	3-hydroxybutyryl-CoA epimerase (EC 5.1.2.3)	fig|6666666.1083232.peg.3664
Micromonosporaceae_bin580	Carbohydrates	Fermentation	Acetyl-CoA fermentation to Butyrate	Enoyl-CoA hydratase (EC 4.2.1.17)	fig|6666666.1083232.peg.530, fig|6666666.1083232.peg.744, fig|6666666.1083232.peg.1683, fig|6666666.1083232.peg.3664
Micromonosporaceae_bin580	Carbohydrates	Fermentation	Acetyl-CoA fermentation to Butyrate	Electron transfer flavoprotein, alpha subunit	fig|6666666.1083232.peg.2009
Micromonosporaceae_bin580	Carbohydrates	Fermentation	Acetyl-CoA fermentation to Butyrate	3-hydroxyacyl-CoA dehydrogenase (EC 1.1.1.35)	fig|6666666.1083232.peg.3187, fig|6666666.1083232.peg.3664
Micromonosporaceae_bin580	Carbohydrates	Fermentation	Acetyl-CoA fermentation to Butyrate	3-hydroxybutyryl-CoA dehydrogenase (EC 1.1.1.157)	fig|6666666.1083232.peg.3187
Micromonosporaceae_bin580	Carbohydrates	Fermentation	Acetyl-CoA fermentation to Butyrate	Electron transfer flavoprotein, beta subunit	fig|6666666.1083232.peg.2008
Micromonosporaceae_bin580	Carbohydrates	Organic acids	Glycerate metabolism	Glycerate kinase (EC 2.7.1.31)	fig|6666666.1083232.peg.3357
Micromonosporaceae_bin580	Carbohydrates	Organic acids	Glycerate metabolism	Pyruvate kinase (EC 2.7.1.40)	fig|6666666.1083232.peg.2408
Micromonosporaceae_bin580	Carbohydrates	Central carbohydrate metabolism	Dihydroxyacetone kinases	Phosphoenolpyruvate-dihydroxyacetone phosphotransferase (EC 2.7.1.121), dihydroxyacetone binding subunit DhaK	fig|6666666.1083232.peg.865
Micromonosporaceae_bin580	Carbohydrates	Central carbohydrate metabolism	Dihydroxyacetone kinases	Phosphoenolpyruvate-dihydroxyacetone phosphotransferase (EC 2.7.1.121), ADP-binding subunit DhaL	fig|6666666.1083232.peg.866
Micromonosporaceae_bin580	Carbohydrates	Central carbohydrate metabolism	Pyruvate Alanine Serine Interconversions	Alanine dehydrogenase (EC 1.4.1.1)	fig|6666666.1083232.peg.4594
Micromonosporaceae_bin580	Carbohydrates	Central carbohydrate metabolism	Pyruvate Alanine Serine Interconversions	Branched-chain amino acid aminotransferase (EC 2.6.1.42)	fig|6666666.1083232.peg.2038
Micromonosporaceae_bin580	Carbohydrates	Central carbohydrate metabolism	Pyruvate Alanine Serine Interconversions	Alanine racemase (EC 5.1.1.1)	fig|6666666.1083232.peg.204
Micromonosporaceae_bin580	Carbohydrates	Central carbohydrate metabolism	Pyruvate Alanine Serine Interconversions	Valine--pyruvate aminotransferase (EC 2.6.1.66)	fig|6666666.1083232.peg.1408
Micromonosporaceae_bin580	Carbohydrates	Central carbohydrate metabolism	Pentose phosphate pathway	Ribulose-phosphate 3-epimerase (EC 5.1.3.1)	fig|6666666.1083232.peg.136
Micromonosporaceae_bin580	Carbohydrates	Central carbohydrate metabolism	Pentose phosphate pathway	Xylulose-5-phosphate phosphoketolase (EC 4.1.2.9)	fig|6666666.1083232.peg.1855, fig|6666666.1083232.peg.1937
Micromonosporaceae_bin580	Carbohydrates	Central carbohydrate metabolism	Pentose phosphate pathway	Transketolase (EC 2.2.1.1)	fig|6666666.1083232.peg.863
Micromonosporaceae_bin580	Carbohydrates	Central carbohydrate metabolism	Pentose phosphate pathway	Glucose-6-phosphate 1-dehydrogenase (EC 1.1.1.49)	fig|6666666.1083232.peg.1190, fig|6666666.1083232.peg.4112
Micromonosporaceae_bin580	Carbohydrates	Central carbohydrate metabolism	Pentose phosphate pathway	6-phosphogluconate dehydrogenase, decarboxylating (EC 1.1.1.44)	fig|6666666.1083232.peg.2698
Micromonosporaceae_bin580	Carbohydrates	Central carbohydrate metabolism	Pentose phosphate pathway	Ribose-phosphate pyrophosphokinase (EC 2.7.6.1)	fig|6666666.1083232.peg.1611
Micromonosporaceae_bin580	Carbohydrates	Central carbohydrate metabolism	Pentose phosphate pathway	6-phosphogluconolactonase (EC 3.1.1.31), eukaryotic type	fig|6666666.1083232.peg.1311
Micromonosporaceae_bin580	Carbohydrates	Central carbohydrate metabolism	Pentose phosphate pathway	Fructose-6-phosphate phosphoketolase (EC 4.1.2.22)	fig|6666666.1083232.peg.1855, fig|6666666.1083232.peg.1937
Micromonosporaceae_bin580	Carbohydrates	Central carbohydrate metabolism	Pyruvate metabolism I: anaplerotic reactions, PEP	Phosphoenolpyruvate carboxykinase [GTP] (EC 4.1.1.32)	fig|6666666.1083232.peg.1337
Micromonosporaceae_bin580	Carbohydrates	Central carbohydrate metabolism	Pyruvate metabolism I: anaplerotic reactions, PEP	Pyruvate kinase (EC 2.7.1.40)	fig|6666666.1083232.peg.2408
Micromonosporaceae_bin580	Carbohydrates	Central carbohydrate metabolism	Pyruvate metabolism I: anaplerotic reactions, PEP	NADP-dependent malic enzyme (EC 1.1.1.40)	fig|6666666.1083232.peg.1848, fig|6666666.1083232.peg.4871
Micromonosporaceae_bin580	Carbohydrates	Central carbohydrate metabolism	Pyruvate metabolism I: anaplerotic reactions, PEP	Phosphoenolpyruvate synthase (EC 2.7.9.2)	fig|6666666.1083232.peg.1953, fig|6666666.1083232.peg.2997, fig|6666666.1083232.peg.4073
Micromonosporaceae_bin580	Carbohydrates	Central carbohydrate metabolism	Pyruvate metabolism II: acetyl-CoA, acetogenesis from pyruvate	Dihydrolipoamide dehydrogenase of pyruvate dehydrogenase complex (EC 1.8.1.4)	fig|6666666.1083232.peg.449
Micromonosporaceae_bin580	Carbohydrates	Central carbohydrate metabolism	Pyruvate metabolism II: acetyl-CoA, acetogenesis from pyruvate	Protein acetyltransferase	fig|6666666.1083232.peg.4313
Micromonosporaceae_bin580	Carbohydrates	Central carbohydrate metabolism	Pyruvate metabolism II: acetyl-CoA, acetogenesis from pyruvate	Aldehyde dehydrogenase (EC 1.2.1.3)	fig|6666666.1083232.peg.3322, fig|6666666.1083232.peg.3323, fig|6666666.1083232.peg.3822
Micromonosporaceae_bin580	Carbohydrates	Central carbohydrate metabolism	Pyruvate metabolism II: acetyl-CoA, acetogenesis from pyruvate	Pyruvate dehydrogenase E1 component (EC 1.2.4.1)	fig|6666666.1083232.peg.1767, fig|6666666.1083232.peg.3986
Micromonosporaceae_bin580	Carbohydrates	Central carbohydrate metabolism	Pyruvate metabolism II: acetyl-CoA, acetogenesis from pyruvate	Acetate kinase (EC 2.7.2.1)	fig|6666666.1083232.peg.4866
Micromonosporaceae_bin580	Carbohydrates	Central carbohydrate metabolism	Pyruvate metabolism II: acetyl-CoA, acetogenesis from pyruvate	Dihydrolipoamide acetyltransferase component of pyruvate dehydrogenase complex (EC 2.3.1.12)	fig|6666666.1083232.peg.448
Micromonosporaceae_bin580	Carbohydrates	Monosaccharides	Xylose utilization	Xylose ABC transporter, periplasmic xylose-binding protein XylF	fig|6666666.1083232.peg.602
Micromonosporaceae_bin580	Carbohydrates	Monosaccharides	Xylose utilization	Xylulose kinase (EC 2.7.1.17)	fig|6666666.1083232.peg.3097
Micromonosporaceae_bin580	Carbohydrates	Monosaccharides	Xylose utilization	Putative xylulose kinase (EC 2.7.1.17)	fig|6666666.1083232.peg.674
Micromonosporaceae_bin580	Carbohydrates	Monosaccharides	Xylose utilization	Xylose-responsive transcription regulator, ROK family	fig|6666666.1083232.peg.3099
Micromonosporaceae_bin580	Carbohydrates	Monosaccharides	Xylose utilization	Xylose isomerase (EC 5.3.1.5)	fig|6666666.1083232.peg.560, fig|6666666.1083232.peg.3098
Micromonosporaceae_bin580	Carbohydrates	Monosaccharides	Xylose utilization	Possible alpha-xyloside ABC transporter, permease component	fig|6666666.1083232.peg.3339
Micromonosporaceae_bin580	Carbohydrates	Monosaccharides	Xylose utilization	Endo-1,4-beta-xylanase A precursor (EC 3.2.1.8)	fig|6666666.1083232.peg.1250
Micromonosporaceae_bin580	Carbohydrates	Monosaccharides	D-gluconate and ketogluconates metabolism	Gluconate transporter family protein	fig|6666666.1083232.peg.59
Micromonosporaceae_bin580	Carbohydrates	Monosaccharides	D-gluconate and ketogluconates metabolism	Glucose 1-dehydrogenase (EC 1.1.1.47)	fig|6666666.1083232.peg.2969
Micromonosporaceae_bin580	Carbohydrates	Monosaccharides	D-gluconate and ketogluconates metabolism	6-phosphogluconate dehydrogenase, decarboxylating (EC 1.1.1.44)	fig|6666666.1083232.peg.2698
Micromonosporaceae_bin580	Carbohydrates	Monosaccharides	D-gluconate and ketogluconates metabolism	Gluconokinase (EC 2.7.1.12)	fig|6666666.1083232.peg.60
Micromonosporaceae_bin580	Carbohydrates	Monosaccharides	D-ribose utilization	Ribokinase (EC 2.7.1.15)	fig|6666666.1083232.peg.526, fig|6666666.1083232.peg.3016
Micromonosporaceae_bin580	Carbohydrates	Monosaccharides	Mannose Metabolism	Phosphomannomutase (EC 5.4.2.8)	fig|6666666.1083232.peg.3776
Micromonosporaceae_bin580	Carbohydrates	Monosaccharides	Mannose Metabolism	Mannose-6-phosphate isomerase (EC 5.3.1.8)	fig|6666666.1083232.peg.3772
Micromonosporaceae_bin580	Carbohydrates	Monosaccharides	Deoxyribose and Deoxynucleoside Catabolism	Ribokinase (EC 2.7.1.15)	fig|6666666.1083232.peg.526, fig|6666666.1083232.peg.3016
Micromonosporaceae_bin580	Carbohydrates	Monosaccharides	Deoxyribose and Deoxynucleoside Catabolism	Purine nucleoside phosphorylase (EC 2.4.2.1)	fig|6666666.1083232.peg.4502
Micromonosporaceae_bin580	Carbohydrates	Monosaccharides	Deoxyribose and Deoxynucleoside Catabolism	Deoxyribose-phosphate aldolase (EC 4.1.2.4)	fig|6666666.1083232.peg.3324
Micromonosporaceae_bin580	Carbohydrates	Monosaccharides	Deoxyribose and Deoxynucleoside Catabolism	Pyrimidine-nucleoside phosphorylase (EC 2.4.2.2)	fig|6666666.1083232.peg.3312
Micromonosporaceae_bin580	Carbohydrates	Polysaccharides	Glycogen metabolism	Glucose-1-phosphate adenylyltransferase (EC 2.7.7.27)	fig|6666666.1083232.peg.1301
Micromonosporaceae_bin580	Carbohydrates	Polysaccharides	Glycogen metabolism	Predicted glycogen synthase, ADP-glucose transglucosylase (EC 2.4.1.21), Actinobacterial type	fig|6666666.1083232.peg.1300
Micromonosporaceae_bin580	Carbohydrates	Polysaccharides	Glycogen metabolism	4-alpha-glucanotransferase (amylomaltase) (EC 2.4.1.25)	fig|6666666.1083232.peg.4909
Micromonosporaceae_bin580	Carbohydrates	Polysaccharides	Glycogen metabolism	1,4-alpha-glucan (glycogen) branching enzyme, GH-13-type (EC 2.4.1.18)	fig|6666666.1083232.peg.883, fig|6666666.1083232.peg.3655
Micromonosporaceae_bin580	Carbohydrates	Sugar alcohols	Glycerol and Glycerol-3-phosphate Uptake and Utilization	Glycerol-3-phosphate dehydrogenase [NAD(P)+] (EC 1.1.1.94)	fig|6666666.1083232.peg.1241
Micromonosporaceae_bin580	Carbohydrates	Sugar alcohols	Glycerol and Glycerol-3-phosphate Uptake and Utilization	Glycerol kinase (EC 2.7.1.30)	fig|6666666.1083232.peg.4905
Micromonosporaceae_bin580	Carbohydrates	Sugar alcohols	Glycerol and Glycerol-3-phosphate Uptake and Utilization	Glycerophosphoryl diester phosphodiesterase (EC 3.1.4.46)	fig|6666666.1083232.peg.1386, fig|6666666.1083232.peg.1846
Micromonosporaceae_bin580	Carbohydrates	Aminosugars	Chitin and N-acetylglucosamine utilization	Predicted transcriptional regulator of N-Acetylglucosamine utilization, GntR family	fig|6666666.1083232.peg.830, fig|6666666.1083232.peg.4363
Micromonosporaceae_bin580	Carbohydrates	Aminosugars	Chitin and N-acetylglucosamine utilization	Chitinase (EC 3.2.1.14)	fig|6666666.1083232.peg.768, fig|6666666.1083232.peg.1053, fig|6666666.1083232.peg.3598
Micromonosporaceae_bin580	Carbohydrates	Aminosugars	Chitin and N-acetylglucosamine utilization	N-acetylglucosamine-6-phosphate deacetylase (EC 3.5.1.25)	fig|6666666.1083232.peg.4853
Micromonosporaceae_bin580	Carbohydrates	Aminosugars	Chitin and N-acetylglucosamine utilization	Glucosamine-6-phosphate deaminase [isomerizing], alternative (EC 3.5.99.6)	fig|6666666.1083232.peg.4852
Micromonosporaceae_bin580	Carbohydrates	One-carbon Metabolism	One-carbon metabolism by tetrahydropterines	5,10-methylenetetrahydrofolate reductase (EC 1.5.1.20)	fig|6666666.1083232.peg.2121
Micromonosporaceae_bin580	Carbohydrates	One-carbon Metabolism	One-carbon metabolism by tetrahydropterines	5-formyltetrahydrofolate cyclo-ligase (EC 6.3.3.2)	fig|6666666.1083232.peg.1649
Micromonosporaceae_bin580	Carbohydrates	Carbohydrates - no subcategory	Carbon storage regulator	Flagellar assembly factor FliW	fig|6666666.1083232.peg.3287
Micromonosporaceae_bin580	Carbohydrates	Carbohydrates - no subcategory	Carbon storage regulator	Carbon storage regulator	fig|6666666.1083232.peg.3286
Micromonosporaceae_bin580	Carbohydrates	Di- and oligosaccharides	Trehalose Biosynthesis	Malto-oligosyltrehalose trehalohydrolase (EC 3.2.1.141)	fig|6666666.1083232.peg.712
Micromonosporaceae_bin580	Carbohydrates	Di- and oligosaccharides	Trehalose Biosynthesis	Putative glucanase glgE (EC 3.2.1.-)	fig|6666666.1083232.peg.886
Micromonosporaceae_bin580	Carbohydrates	Di- and oligosaccharides	Trehalose Biosynthesis	Glucoamylase (EC 3.2.1.3)	fig|6666666.1083232.peg.629
Micromonosporaceae_bin580	Carbohydrates	Di- and oligosaccharides	Trehalose Biosynthesis	Trehalose synthase (EC 5.4.99.16)	fig|6666666.1083232.peg.885
Micromonosporaceae_bin580	Carbohydrates	Di- and oligosaccharides	Trehalose Biosynthesis	Alpha-amylase (EC 3.2.1.1)	fig|6666666.1083232.peg.885
Micromonosporaceae_bin580	Carbohydrates	Di- and oligosaccharides	Trehalose Biosynthesis	Malto-oligosyltrehalose synthase (EC 5.4.99.15)	fig|6666666.1083232.peg.711
Micromonosporaceae_bin580	Carbohydrates	Di- and oligosaccharides	Trehalose Biosynthesis	1,4-alpha-glucan (glycogen) branching enzyme, GH-13-type (EC 2.4.1.18)	fig|6666666.1083232.peg.883, fig|6666666.1083232.peg.3655
Micromonosporaceae_bin580	Carbohydrates	Di- and oligosaccharides	Trehalose Biosynthesis	Trehalose-6-phosphate phosphatase (EC 3.1.3.12)	fig|6666666.1083232.peg.1341, fig|6666666.1083232.peg.2669
Micromonosporaceae_bin580	Carbohydrates	Di- and oligosaccharides	Maltose and Maltodextrin Utilization	Alpha-glucosidase (EC 3.2.1.20)	fig|6666666.1083232.peg.3463
Micromonosporaceae_bin580	Carbohydrates	Di- and oligosaccharides	Maltose and Maltodextrin Utilization	Malto-oligosyltrehalose synthase (EC 5.4.99.15)	fig|6666666.1083232.peg.711
Micromonosporaceae_bin580	Carbohydrates	Di- and oligosaccharides	Maltose and Maltodextrin Utilization	4-alpha-glucanotransferase (amylomaltase) (EC 2.4.1.25)	fig|6666666.1083232.peg.4909
Micromonosporaceae_bin580	Carbohydrates	Di- and oligosaccharides	Maltose and Maltodextrin Utilization	Aldose 1-epimerase (EC 5.1.3.3)	fig|6666666.1083232.peg.1723
Micromonosporaceae_bin580	Carbohydrates	Di- and oligosaccharides	Maltose and Maltodextrin Utilization	Maltose/maltodextrin transport ATP-binding protein MalK (EC 3.6.3.19)	fig|6666666.1083232.peg.5081
Micromonosporaceae_bin580	Carbohydrates	Di- and oligosaccharides	Maltose and Maltodextrin Utilization	Neopullulanase (EC 3.2.1.135)	fig|6666666.1083232.peg.3836
Micromonosporaceae_bin580	Carbohydrates	Di- and oligosaccharides	Maltose and Maltodextrin Utilization	Glucoamylase (EC 3.2.1.3)	fig|6666666.1083232.peg.629
Micromonosporaceae_bin580	Carbohydrates	Di- and oligosaccharides	Maltose and Maltodextrin Utilization	Maltodextrin glucosidase (EC 3.2.1.20)	fig|6666666.1083232.peg.3836
Micromonosporaceae_bin580	Carbohydrates	Di- and oligosaccharides	Maltose and Maltodextrin Utilization	Beta-phosphoglucomutase (EC 5.4.2.6)	fig|6666666.1083232.peg.5079
Micromonosporaceae_bin580	Carbohydrates	Di- and oligosaccharides	Maltose and Maltodextrin Utilization	Alpha-amylase (EC 3.2.1.1)	fig|6666666.1083232.peg.885
Micromonosporaceae_bin580	Carbohydrates	Di- and oligosaccharides	Maltose and Maltodextrin Utilization	Oligo-1,6-glucosidase (EC 3.2.1.10)	fig|6666666.1083232.peg.2929
Micromonosporaceae_bin580	Carbohydrates	Di- and oligosaccharides	Lactose and Galactose Uptake and Utilization	Galactokinase (EC 2.7.1.6)	fig|6666666.1083232.peg.3299
Micromonosporaceae_bin580	Carbohydrates	Di- and oligosaccharides	Lactose and Galactose Uptake and Utilization	UDP-glucose 4-epimerase (EC 5.1.3.2)	fig|6666666.1083232.peg.1874, fig|6666666.1083232.peg.3300, fig|6666666.1083232.peg.4477, fig|6666666.1083232.peg.4786
Micromonosporaceae_bin580	Carbohydrates	Di- and oligosaccharides	Lactose and Galactose Uptake and Utilization	Aldose 1-epimerase (EC 5.1.3.3)	fig|6666666.1083232.peg.1723
Micromonosporaceae_bin580	Secondary Metabolism	Secondary Metabolism - no subcategory	Lanthionine Synthetases	Lanthionine biosynthesis protein LanB	fig|6666666.1083232.peg.2983
Micromonosporaceae_bin580	Secondary Metabolism	Secondary Metabolism - no subcategory	Lanthionine Synthetases	Lanthionine biosynthesis protein LanL	fig|6666666.1083232.peg.1131
Micromonosporaceae_bin580	Phosphorus Metabolism	Phosphorus Metabolism - no subcategory	Polyphosphate	Polyphosphate glucokinase (EC 2.7.1.63)	fig|6666666.1083232.peg.789, fig|6666666.1083232.peg.888
Micromonosporaceae_bin580	Phosphorus Metabolism	Phosphorus Metabolism - no subcategory	Polyphosphate	Polyphosphate kinase 2 (EC 2.7.4.1)	fig|6666666.1083232.peg.2603
Micromonosporaceae_bin580	Phosphorus Metabolism	Phosphorus Metabolism - no subcategory	Polyphosphate	Polyphosphate kinase (EC 2.7.4.1)	fig|6666666.1083232.peg.1246, fig|6666666.1083232.peg.2056
Micromonosporaceae_bin580	Phosphorus Metabolism	Phosphorus Metabolism - no subcategory	High affinity phosphate transporter and control of PHO regulon	Polyphosphate kinase (EC 2.7.4.1)	fig|6666666.1083232.peg.1246, fig|6666666.1083232.peg.2056
Micromonosporaceae_bin580	Phosphorus Metabolism	Phosphorus Metabolism - no subcategory	High affinity phosphate transporter and control of PHO regulon	Phosphate regulon sensor protein PhoR (SphS) (EC 2.7.13.3)	fig|6666666.1083232.peg.3268
Micromonosporaceae_bin580	Phosphorus Metabolism	Phosphorus Metabolism - no subcategory	High affinity phosphate transporter and control of PHO regulon	Phosphate transport system regulatory protein PhoU	fig|6666666.1083232.peg.3269
Micromonosporaceae_bin580	Phosphorus Metabolism	Phosphorus Metabolism - no subcategory	High affinity phosphate transporter and control of PHO regulon	Phosphate regulon transcriptional regulatory protein PhoB (SphR)	fig|6666666.1083232.peg.424, fig|6666666.1083232.peg.2878, fig|6666666.1083232.peg.3267
Micromonosporaceae_bin580	Phosphorus Metabolism	Phosphorus Metabolism - no subcategory	Phosphate metabolism	Pyrophosphate-energized proton pump (EC 3.6.1.1)	fig|6666666.1083232.peg.76
Micromonosporaceae_bin580	Phosphorus Metabolism	Phosphorus Metabolism - no subcategory	Phosphate metabolism	Inorganic pyrophosphatase (EC 3.6.1.1)	fig|6666666.1083232.peg.3029, fig|6666666.1083232.peg.4573
Micromonosporaceae_bin580	Phosphorus Metabolism	Phosphorus Metabolism - no subcategory	Phosphate metabolism	Phosphate transport system regulatory protein PhoU	fig|6666666.1083232.peg.3269
Micromonosporaceae_bin580	Phosphorus Metabolism	Phosphorus Metabolism - no subcategory	Phosphate metabolism	Phosphate regulon transcriptional regulatory protein PhoB (SphR)	fig|6666666.1083232.peg.424, fig|6666666.1083232.peg.2878, fig|6666666.1083232.peg.3267
Micromonosporaceae_bin580	Phosphorus Metabolism	Phosphorus Metabolism - no subcategory	Phosphate metabolism	Polyphosphate kinase (EC 2.7.4.1)	fig|6666666.1083232.peg.1246, fig|6666666.1083232.peg.2056
Micromonosporaceae_bin580	Phosphorus Metabolism	Phosphorus Metabolism - no subcategory	Phosphate metabolism	Predicted ATPase related to phosphate starvation-inducible protein PhoH	fig|6666666.1083232.peg.1342
Micromonosporaceae_bin580	Phosphorus Metabolism	Phosphorus Metabolism - no subcategory	Phosphate metabolism	Phosphate regulon sensor protein PhoR (SphS) (EC 2.7.13.3)	fig|6666666.1083232.peg.3268
Micromonosporaceae_bin580	Phosphorus Metabolism	Phosphorus Metabolism - no subcategory	Phosphate metabolism	Phosphate starvation-inducible protein PhoH, predicted ATPase	fig|6666666.1083232.peg.4781, fig|6666666.1083232.peg.4781
Micromonosporaceae_bin580	Regulation and Cell signaling	Regulation and Cell signaling - no subcategory	LysR-family proteins in Salmonella enterica Typhimurium	LysR family transcriptional regulator STM3121	fig|6666666.1083232.peg.4353
Micromonosporaceae_bin580	Regulation and Cell signaling	Regulation and Cell signaling - no subcategory	WhiB and WhiB-type regulatory proteins	WhiB-like transcription regulator	fig|6666666.1083232.peg.4878
Micromonosporaceae_bin580	Regulation and Cell signaling	Regulation and Cell signaling - no subcategory	WhiB and WhiB-type regulatory proteins	Sporulation regulatory protein WhiD	fig|6666666.1083232.peg.217
Micromonosporaceae_bin580	Regulation and Cell signaling	Regulation and Cell signaling - no subcategory	WhiB and WhiB-type regulatory proteins	Sporulation regulatory protein WhiB	fig|6666666.1083232.peg.3785
Micromonosporaceae_bin580	Regulation and Cell signaling	Regulation and Cell signaling - no subcategory	Stringent Response, (p)ppGpp metabolism	Guanosine-3',5'-bis(diphosphate) 3'-pyrophosphohydrolase (EC 3.1.7.2)	fig|6666666.1083232.peg.972, fig|6666666.1083232.peg.2086
Micromonosporaceae_bin580	Regulation and Cell signaling	Regulation and Cell signaling - no subcategory	Stringent Response, (p)ppGpp metabolism	GTP pyrophosphokinase (EC 2.7.6.5), (p)ppGpp synthetase II	fig|6666666.1083232.peg.972, fig|6666666.1083232.peg.2086
Micromonosporaceae_bin580	Regulation and Cell signaling	Regulation and Cell signaling - no subcategory	cAMP signaling in bacteria	Adenine phosphoribosyltransferase (EC 2.4.2.7)	fig|6666666.1083232.peg.971
Micromonosporaceae_bin580	Regulation and Cell signaling	Regulation and Cell signaling - no subcategory	cAMP signaling in bacteria	cAMP-binding proteins - catabolite gene activator and regulatory subunit of cAMP-dependent protein kinases	fig|6666666.1083232.peg.2104, fig|6666666.1083232.peg.3891, fig|6666666.1083232.peg.4564
Micromonosporaceae_bin580	Regulation and Cell signaling	Regulation and Cell signaling - no subcategory	cAMP signaling in bacteria	Adenylate cyclase (EC 4.6.1.1)	fig|6666666.1083232.peg.4560
Micromonosporaceae_bin580	Virulence, Disease and Defense	Resistance to antibiotics and toxic compounds	Resistance to fluoroquinolones	DNA gyrase subunit B (EC 5.99.1.3)	fig|6666666.1083232.peg.2702
Micromonosporaceae_bin580	Virulence, Disease and Defense	Resistance to antibiotics and toxic compounds	Resistance to fluoroquinolones	DNA gyrase subunit A (EC 5.99.1.3)	fig|6666666.1083232.peg.2703
Micromonosporaceae_bin580	Virulence, Disease and Defense	Resistance to antibiotics and toxic compounds	Copper homeostasis	Multicopper oxidase	fig|6666666.1083232.peg.2457
Micromonosporaceae_bin580	Virulence, Disease and Defense	Resistance to antibiotics and toxic compounds	Copper homeostasis	Copper-translocating P-type ATPase (EC 3.6.3.4)	fig|6666666.1083232.peg.179, fig|6666666.1083232.peg.1147, fig|6666666.1083232.peg.2190, fig|6666666.1083232.peg.2196, fig|6666666.1083232.peg.2458, fig|6666666.1083232.peg.2688, fig|6666666.1083232.peg.3911
Micromonosporaceae_bin580	Virulence, Disease and Defense	Resistance to antibiotics and toxic compounds	Copper homeostasis	Copper chaperone	fig|6666666.1083232.peg.3141
Micromonosporaceae_bin580	Virulence, Disease and Defense	Resistance to antibiotics and toxic compounds	Copper homeostasis	Copper resistance protein CopC	fig|6666666.1083232.peg.2806
Micromonosporaceae_bin580	Virulence, Disease and Defense	Resistance to antibiotics and toxic compounds	Copper homeostasis	Multidrug resistance transporter, Bcr/CflA family	fig|6666666.1083232.peg.3080
Micromonosporaceae_bin580	Virulence, Disease and Defense	Resistance to antibiotics and toxic compounds	Copper homeostasis	Copper resistance protein CopD	fig|6666666.1083232.peg.2806
Micromonosporaceae_bin580	Virulence, Disease and Defense	Resistance to antibiotics and toxic compounds	Mercuric reductase	PF00070 family, FAD-dependent NAD(P)-disulphide oxidoreductase	fig|6666666.1083232.peg.3948
Micromonosporaceae_bin580	Virulence, Disease and Defense	Resistance to antibiotics and toxic compounds	Cobalt-zinc-cadmium resistance	Transcriptional regulator, MerR family	fig|6666666.1083232.peg.1239, fig|6666666.1083232.peg.2998, fig|6666666.1083232.peg.3941, fig|6666666.1083232.peg.4540, fig|6666666.1083232.peg.4632, fig|6666666.1083232.peg.4675
Micromonosporaceae_bin580	Virulence, Disease and Defense	Resistance to antibiotics and toxic compounds	Copper homeostasis: copper tolerance	Magnesium and cobalt efflux protein CorC	fig|6666666.1083232.peg.4783
Micromonosporaceae_bin580	Virulence, Disease and Defense	Resistance to antibiotics and toxic compounds	Copper homeostasis: copper tolerance	Periplasmic divalent cation tolerance protein CutA	fig|6666666.1083232.peg.312
Micromonosporaceae_bin580	Virulence, Disease and Defense	Resistance to antibiotics and toxic compounds	Beta-lactamase	Metal-dependent hydrolases of the beta-lactamase superfamily III	fig|6666666.1083232.peg.4719
Micromonosporaceae_bin580	Virulence, Disease and Defense	Invasion and intracellular resistance	Mycobacterium virulence operon involved in protein synthesis (LSU ribosomal proteins)	LSU ribosomal protein L20p	fig|6666666.1083232.peg.148
Micromonosporaceae_bin580	Virulence, Disease and Defense	Invasion and intracellular resistance	Mycobacterium virulence operon involved in protein synthesis (LSU ribosomal proteins)	Translation initiation factor 3	fig|6666666.1083232.peg.146
Micromonosporaceae_bin580	Virulence, Disease and Defense	Invasion and intracellular resistance	Mycobacterium virulence operon involved in protein synthesis (LSU ribosomal proteins)	LSU ribosomal protein L35p	fig|6666666.1083232.peg.147
Micromonosporaceae_bin580	Virulence, Disease and Defense	Invasion and intracellular resistance	Mycobacterium virulence operon involved in protein synthesis (SSU ribosomal proteins)	Translation elongation factor G	fig|6666666.1083232.peg.514
Micromonosporaceae_bin580	Virulence, Disease and Defense	Invasion and intracellular resistance	Mycobacterium virulence operon involved in protein synthesis (SSU ribosomal proteins)	Translation elongation factor Tu	fig|6666666.1083232.peg.515, fig|6666666.1083232.peg.2549
Micromonosporaceae_bin580	Virulence, Disease and Defense	Invasion and intracellular resistance	Mycobacterium virulence operon involved in protein synthesis (SSU ribosomal proteins)	SSU ribosomal protein S7p (S5e)	fig|6666666.1083232.peg.513
Micromonosporaceae_bin580	Virulence, Disease and Defense	Invasion and intracellular resistance	Mycobacterium virulence operon involved in protein synthesis (SSU ribosomal proteins)	SSU ribosomal protein S12p (S23e)	fig|6666666.1083232.peg.512
Micromonosporaceae_bin580	Virulence, Disease and Defense	Invasion and intracellular resistance	Mycobacterium virulence operon involved in DNA transcription	DNA-directed RNA polymerase beta subunit (EC 2.7.7.6)	fig|6666666.1083232.peg.3534, fig|6666666.1083232.peg.4135, fig|6666666.1083232.peg.4136
Micromonosporaceae_bin580	Virulence, Disease and Defense	Invasion and intracellular resistance	Mycobacterium virulence operon involved in DNA transcription	DNA-directed RNA polymerase beta' subunit (EC 2.7.7.6)	fig|6666666.1083232.peg.509, fig|6666666.1083232.peg.3533
Micromonosporaceae_bin580	Virulence, Disease and Defense	Invasion and intracellular resistance	Mycobacterium virulence operon possibly involved in quinolinate biosynthesis	L-aspartate oxidase (EC 1.4.3.16)	fig|6666666.1083232.peg.2577
Micromonosporaceae_bin580	Virulence, Disease and Defense	Invasion and intracellular resistance	Mycobacterium virulence operon possibly involved in quinolinate biosynthesis	Quinolinate phosphoribosyltransferase [decarboxylating] (EC 2.4.2.19)	fig|6666666.1083232.peg.2578
Micromonosporaceae_bin580	Virulence, Disease and Defense	Invasion and intracellular resistance	Mycobacterium virulence operon possibly involved in quinolinate biosynthesis	Quinolinate synthetase (EC 2.5.1.72)	fig|6666666.1083232.peg.3356, fig|6666666.1083232.peg.3433
Micromonosporaceae_bin580	Potassium metabolism	Potassium metabolism - no subcategory	Potassium homeostasis	Potassium-transporting ATPase A chain (EC 3.6.3.12) (TC 3.A.3.7.1)	fig|6666666.1083232.peg.2889
Micromonosporaceae_bin580	Potassium metabolism	Potassium metabolism - no subcategory	Potassium homeostasis	Large-conductance mechanosensitive channel	fig|6666666.1083232.peg.4187
Micromonosporaceae_bin580	Potassium metabolism	Potassium metabolism - no subcategory	Potassium homeostasis	Potassium efflux system KefA protein	fig|6666666.1083232.peg.1087
Micromonosporaceae_bin580	Potassium metabolism	Potassium metabolism - no subcategory	Potassium homeostasis	Potassium-transporting ATPase C chain (EC 3.6.3.12) (TC 3.A.3.7.1)	fig|6666666.1083232.peg.2891
Micromonosporaceae_bin580	Potassium metabolism	Potassium metabolism - no subcategory	Potassium homeostasis	Potassium channel protein	fig|6666666.1083232.peg.606, fig|6666666.1083232.peg.2839, fig|6666666.1083232.peg.4857
Micromonosporaceae_bin580	Potassium metabolism	Potassium metabolism - no subcategory	Potassium homeostasis	Potassium-transporting ATPase B chain (EC 3.6.3.12) (TC 3.A.3.7.1)	fig|6666666.1083232.peg.2890
Micromonosporaceae_bin580	RNA Metabolism	Transcription	Transcription factors bacterial	Transcription termination protein NusB	fig|6666666.1083232.peg.4249
Micromonosporaceae_bin580	RNA Metabolism	Transcription	Transcription factors bacterial	COG2740: Predicted nucleic-acid-binding protein implicated in transcription termination	fig|6666666.1083232.peg.4525
Micromonosporaceae_bin580	RNA Metabolism	Transcription	Transcription factors bacterial	Transcription elongation factor GreA	fig|6666666.1083232.peg.3806
Micromonosporaceae_bin580	RNA Metabolism	Transcription	Transcription factors bacterial	Transcription termination factor Rho	fig|6666666.1083232.peg.2310
Micromonosporaceae_bin580	RNA Metabolism	Transcription	Transcription factors bacterial	Transcription antitermination protein NusG	fig|6666666.1083232.peg.3211
Micromonosporaceae_bin580	RNA Metabolism	Transcription	Transcription factors bacterial	Transcription accessory protein (S1 RNA-binding domain)	fig|6666666.1083232.peg.879
Micromonosporaceae_bin580	RNA Metabolism	Transcription	Transcription factors bacterial	Transcription termination protein NusA	fig|6666666.1083232.peg.4526
Micromonosporaceae_bin580	RNA Metabolism	Transcription	RNA polymerase bacterial	DNA-directed RNA polymerase beta' subunit (EC 2.7.7.6)	fig|6666666.1083232.peg.509, fig|6666666.1083232.peg.3533
Micromonosporaceae_bin580	RNA Metabolism	Transcription	RNA polymerase bacterial	DNA-directed RNA polymerase alpha subunit (EC 2.7.7.6)	fig|6666666.1083232.peg.2518
Micromonosporaceae_bin580	RNA Metabolism	Transcription	RNA polymerase bacterial	DNA-directed RNA polymerase beta subunit (EC 2.7.7.6)	fig|6666666.1083232.peg.3534, fig|6666666.1083232.peg.4135, fig|6666666.1083232.peg.4136
Micromonosporaceae_bin580	RNA Metabolism	Transcription	RNA polymerase bacterial	DNA-directed RNA polymerase omega subunit (EC 2.7.7.6)	fig|6666666.1083232.peg.128
Micromonosporaceae_bin580	RNA Metabolism	Transcription	Transcription initiation, bacterial sigma factors	RNA polymerase sigma-70 factor	fig|6666666.1083232.peg.2345
Micromonosporaceae_bin580	RNA Metabolism	Transcription	Transcription initiation, bacterial sigma factors	RNA polymerase sigma factor for flagellar operon	fig|6666666.1083232.peg.983
Micromonosporaceae_bin580	RNA Metabolism	Transcription	Transcription initiation, bacterial sigma factors	RNA polymerase sigma factor SigB	fig|6666666.1083232.peg.890, fig|6666666.1083232.peg.1029, fig|6666666.1083232.peg.3083, fig|6666666.1083232.peg.3454, fig|6666666.1083232.peg.4899
Micromonosporaceae_bin580	RNA Metabolism	Transcription	Transcription initiation, bacterial sigma factors	RNA polymerase sigma factor RpoD	fig|6666666.1083232.peg.620, fig|6666666.1083232.peg.3416, fig|6666666.1083232.peg.3511
Micromonosporaceae_bin580	RNA Metabolism	Transcription	Rrf2 family transcriptional regulators	Predicted transcriptional regulator of sulfate adenylyltransferase, Rrf2 family	fig|6666666.1083232.peg.2830, fig|6666666.1083232.peg.4941
Micromonosporaceae_bin580	RNA Metabolism	RNA processing and modification	RNA processing and degradation, bacterial	3'-to-5' oligoribonuclease (orn)	fig|6666666.1083232.peg.2810
Micromonosporaceae_bin580	RNA Metabolism	RNA processing and modification	RNA processing and degradation, bacterial	Ribonuclease E (EC 3.1.26.12)	fig|6666666.1083232.peg.1478
Micromonosporaceae_bin580	RNA Metabolism	RNA processing and modification	RNA processing and degradation, bacterial	Ribonuclease III (EC 3.1.26.3)	fig|6666666.1083232.peg.1220
Micromonosporaceae_bin580	RNA Metabolism	RNA processing and modification	RNA methylation	SSU rRNA (adenine(1518)-N(6)/adenine(1519)-N(6))-dimethyltransferase (EC 2.1.1.182)	fig|6666666.1083232.peg.1621
Micromonosporaceae_bin580	RNA Metabolism	RNA processing and modification	RNA methylation	16S rRNA (cytosine(967)-C(5))-methyltransferase (EC 2.1.1.176)	fig|6666666.1083232.peg.134
Micromonosporaceae_bin580	RNA Metabolism	RNA processing and modification	RNA methylation	16S rRNA (guanine(966)-N(2))-methyltransferase (EC 2.1.1.171)	fig|6666666.1083232.peg.1226
Micromonosporaceae_bin580	RNA Metabolism	RNA processing and modification	RNA methylation	FIG011178: rRNA methylase	fig|6666666.1083232.peg.149
Micromonosporaceae_bin580	RNA Metabolism	RNA processing and modification	mnm5U34 biosynthesis bacteria	Cysteine desulfurase (EC 2.8.1.7)	fig|6666666.1083232.peg.2010, fig|6666666.1083232.peg.2071
Micromonosporaceae_bin580	RNA Metabolism	RNA processing and modification	mnm5U34 biosynthesis bacteria	tRNA 5-methylaminomethyl-2-thiouridine synthase TusA	fig|6666666.1083232.peg.2070
Micromonosporaceae_bin580	RNA Metabolism	RNA processing and modification	Ribonucleases in Bacillus	Ribonuclease HII (EC 3.1.26.4)	fig|6666666.1083232.peg.836
Micromonosporaceae_bin580	RNA Metabolism	RNA processing and modification	Ribonucleases in Bacillus	Ribonuclease J2 (endoribonuclease in RNA processing)	fig|6666666.1083232.peg.1804
Micromonosporaceae_bin580	RNA Metabolism	RNA processing and modification	Ribonuclease H	Ribonuclease HII (EC 3.1.26.4)	fig|6666666.1083232.peg.836
Micromonosporaceae_bin580	RNA Metabolism	RNA processing and modification	Ribonuclease H	Protein often found in Actinomycetes clustered with signal peptidase and/or RNaseHII	fig|6666666.1083232.peg.835
Micromonosporaceae_bin580	RNA Metabolism	RNA processing and modification	RNA processing orphans	2H phosphoesterase superfamily protein Bsu1186 (yjcG)	fig|6666666.1083232.peg.3302
Micromonosporaceae_bin580	RNA Metabolism	RNA Metabolism - no subcategory	Group II intron-associated genes	Retron-type RNA-directed DNA polymerase (EC 2.7.7.49)	fig|6666666.1083232.peg.988, fig|6666666.1083232.peg.3041, fig|6666666.1083232.peg.4139, fig|6666666.1083232.peg.4705
Micromonosporaceae_bin580	Amino Acids and Derivatives	Glutamine, glutamate, aspartate, asparagine; ammonia assimilation	Glutamate dehydrogenases	NAD-specific glutamate dehydrogenase (EC 1.4.1.2), large form	fig|6666666.1083232.peg.522
Micromonosporaceae_bin580	Amino Acids and Derivatives	Glutamine, glutamate, aspartate, asparagine; ammonia assimilation	Glutamine, Glutamate, Aspartate and Asparagine Biosynthesis	Asparagine synthetase [glutamine-hydrolyzing] (EC 6.3.5.4)	fig|6666666.1083232.peg.2358
Micromonosporaceae_bin580	Amino Acids and Derivatives	Glutamine, glutamate, aspartate, asparagine; ammonia assimilation	Glutamine, Glutamate, Aspartate and Asparagine Biosynthesis	Aspartate aminotransferase (EC 2.6.1.1)	fig|6666666.1083232.peg.2383
Micromonosporaceae_bin580	Amino Acids and Derivatives	Glutamine, glutamate, aspartate, asparagine; ammonia assimilation	Glutamine, Glutamate, Aspartate and Asparagine Biosynthesis	Glutamate synthase [NADPH] small chain (EC 1.4.1.13)	fig|6666666.1083232.peg.2407
Micromonosporaceae_bin580	Amino Acids and Derivatives	Glutamine, glutamate, aspartate, asparagine; ammonia assimilation	Glutamine, Glutamate, Aspartate and Asparagine Biosynthesis	Glutamine synthetase family protein in hypothetical Actinobacterial gene cluster	fig|6666666.1083232.peg.4538
Micromonosporaceae_bin580	Amino Acids and Derivatives	Glutamine, glutamate, aspartate, asparagine; ammonia assimilation	Glutamine, Glutamate, Aspartate and Asparagine Biosynthesis	Glutamate synthase [NADPH] large chain (EC 1.4.1.13)	fig|6666666.1083232.peg.2406
Micromonosporaceae_bin580	Amino Acids and Derivatives	Glutamine, glutamate, aspartate, asparagine; ammonia assimilation	Glutamine, Glutamate, Aspartate and Asparagine Biosynthesis	NAD-specific glutamate dehydrogenase (EC 1.4.1.2), large form	fig|6666666.1083232.peg.522
Micromonosporaceae_bin580	Amino Acids and Derivatives	Glutamine, glutamate, aspartate, asparagine; ammonia assimilation	Glutamine, Glutamate, Aspartate and Asparagine Biosynthesis	L-asparaginase (EC 3.5.1.1)	fig|6666666.1083232.peg.4992
Micromonosporaceae_bin580	Amino Acids and Derivatives	Glutamine, glutamate, aspartate, asparagine; ammonia assimilation	Glutamine, Glutamate, Aspartate and Asparagine Biosynthesis	Glutamine synthetase type I (EC 6.3.1.2)	fig|6666666.1083232.peg.441, fig|6666666.1083232.peg.3556, fig|6666666.1083232.peg.3709, fig|6666666.1083232.peg.3979
Micromonosporaceae_bin580	Amino Acids and Derivatives	Glutamine, glutamate, aspartate, asparagine; ammonia assimilation	Glutamine synthetases	Glutamine synthetase type I (EC 6.3.1.2)	fig|6666666.1083232.peg.441, fig|6666666.1083232.peg.3556, fig|6666666.1083232.peg.3709, fig|6666666.1083232.peg.3979
Micromonosporaceae_bin580	Amino Acids and Derivatives	Lysine, threonine, methionine, and cysteine	Lysine Biosynthesis DAP Pathway	Diaminopimelate epimerase (EC 5.1.1.7)	fig|6666666.1083232.peg.1845
Micromonosporaceae_bin580	Amino Acids and Derivatives	Lysine, threonine, methionine, and cysteine	Lysine Biosynthesis DAP Pathway	Diaminopimelate decarboxylase (EC 4.1.1.20)	fig|6666666.1083232.peg.1272, fig|6666666.1083232.peg.2301, fig|6666666.1083232.peg.3611
Micromonosporaceae_bin580	Amino Acids and Derivatives	Lysine, threonine, methionine, and cysteine	Lysine Biosynthesis DAP Pathway	N-succinyl-L,L-diaminopimelate desuccinylase (EC 3.5.1.18)	fig|6666666.1083232.peg.4955
Micromonosporaceae_bin580	Amino Acids and Derivatives	Lysine, threonine, methionine, and cysteine	Lysine Biosynthesis DAP Pathway	4-hydroxy-tetrahydrodipicolinate reductase (EC 1.17.1.8)	fig|6666666.1083232.peg.1798
Micromonosporaceae_bin580	Amino Acids and Derivatives	Lysine, threonine, methionine, and cysteine	Lysine Biosynthesis DAP Pathway	Aspartokinase (EC 2.7.2.4)	fig|6666666.1083232.peg.3069
Micromonosporaceae_bin580	Amino Acids and Derivatives	Lysine, threonine, methionine, and cysteine	Lysine Biosynthesis DAP Pathway	4-hydroxy-tetrahydrodipicolinate synthase (EC 4.3.3.7)	fig|6666666.1083232.peg.1803
Micromonosporaceae_bin580	Amino Acids and Derivatives	Lysine, threonine, methionine, and cysteine	Lysine Biosynthesis DAP Pathway	Aspartate-semialdehyde dehydrogenase (EC 1.2.1.11)	fig|6666666.1083232.peg.3068, fig|6666666.1083232.peg.3702
Micromonosporaceae_bin580	Amino Acids and Derivatives	Lysine, threonine, methionine, and cysteine	Lysine Biosynthesis DAP Pathway	2,3,4,5-tetrahydropyridine-2,6-dicarboxylate N-succinyltransferase (EC 2.3.1.117)	fig|6666666.1083232.peg.4956
Micromonosporaceae_bin580	Amino Acids and Derivatives	Lysine, threonine, methionine, and cysteine	Threonine and Homoserine Biosynthesis	Threonine synthase (EC 4.2.3.1)	fig|6666666.1083232.peg.2304
Micromonosporaceae_bin580	Amino Acids and Derivatives	Lysine, threonine, methionine, and cysteine	Threonine and Homoserine Biosynthesis	Homoserine dehydrogenase (EC 1.1.1.3)	fig|6666666.1083232.peg.2302
Micromonosporaceae_bin580	Amino Acids and Derivatives	Lysine, threonine, methionine, and cysteine	Threonine and Homoserine Biosynthesis	Aspartate-semialdehyde dehydrogenase (EC 1.2.1.11)	fig|6666666.1083232.peg.3068, fig|6666666.1083232.peg.3702
Micromonosporaceae_bin580	Amino Acids and Derivatives	Lysine, threonine, methionine, and cysteine	Threonine and Homoserine Biosynthesis	Aspartokinase (EC 2.7.2.4)	fig|6666666.1083232.peg.3069
Micromonosporaceae_bin580	Amino Acids and Derivatives	Lysine, threonine, methionine, and cysteine	Threonine and Homoserine Biosynthesis	Aspartate aminotransferase (EC 2.6.1.1)	fig|6666666.1083232.peg.2383
Micromonosporaceae_bin580	Amino Acids and Derivatives	Lysine, threonine, methionine, and cysteine	Threonine and Homoserine Biosynthesis	Homoserine kinase (EC 2.7.1.39)	fig|6666666.1083232.peg.2309
Micromonosporaceae_bin580	Amino Acids and Derivatives	Lysine, threonine, methionine, and cysteine	Lysine Biosynthesis DAP Pathway, GJO scratch	2,3,4,5-tetrahydropyridine-2,6-dicarboxylate N-succinyltransferase (EC 2.3.1.117)	fig|6666666.1083232.peg.4956
Micromonosporaceae_bin580	Amino Acids and Derivatives	Lysine, threonine, methionine, and cysteine	Lysine Biosynthesis DAP Pathway, GJO scratch	Diaminopimelate epimerase (EC 5.1.1.7)	fig|6666666.1083232.peg.1845
Micromonosporaceae_bin580	Amino Acids and Derivatives	Lysine, threonine, methionine, and cysteine	Lysine Biosynthesis DAP Pathway, GJO scratch	N-succinyl-L,L-diaminopimelate desuccinylase (EC 3.5.1.18)	fig|6666666.1083232.peg.4955
Micromonosporaceae_bin580	Amino Acids and Derivatives	Lysine, threonine, methionine, and cysteine	Lysine Biosynthesis DAP Pathway, GJO scratch	Diaminopimelate decarboxylase (EC 4.1.1.20)	fig|6666666.1083232.peg.1272, fig|6666666.1083232.peg.2301, fig|6666666.1083232.peg.3611
Micromonosporaceae_bin580	Amino Acids and Derivatives	Lysine, threonine, methionine, and cysteine	Lysine Biosynthesis DAP Pathway, GJO scratch	4-hydroxy-tetrahydrodipicolinate reductase (EC 1.17.1.8)	fig|6666666.1083232.peg.1798
Micromonosporaceae_bin580	Amino Acids and Derivatives	Lysine, threonine, methionine, and cysteine	Lysine Biosynthesis DAP Pathway, GJO scratch	Aspartokinase (EC 2.7.2.4)	fig|6666666.1083232.peg.3069
Micromonosporaceae_bin580	Amino Acids and Derivatives	Lysine, threonine, methionine, and cysteine	Lysine Biosynthesis DAP Pathway, GJO scratch	Aspartate-semialdehyde dehydrogenase (EC 1.2.1.11)	fig|6666666.1083232.peg.3068, fig|6666666.1083232.peg.3702
Micromonosporaceae_bin580	Amino Acids and Derivatives	Lysine, threonine, methionine, and cysteine	Lysine Biosynthesis DAP Pathway, GJO scratch	4-hydroxy-tetrahydrodipicolinate synthase (EC 4.3.3.7)	fig|6666666.1083232.peg.1803
Micromonosporaceae_bin580	Amino Acids and Derivatives	Lysine, threonine, methionine, and cysteine	Threonine degradation	Threonine dehydratase, catabolic (EC 4.3.1.19)	fig|6666666.1083232.peg.3807
Micromonosporaceae_bin580	Amino Acids and Derivatives	Lysine, threonine, methionine, and cysteine	Threonine degradation	Threonine dehydrogenase and related Zn-dependent dehydrogenases	fig|6666666.1083232.peg.1024, fig|6666666.1083232.peg.1048, fig|6666666.1083232.peg.1865
Micromonosporaceae_bin580	Amino Acids and Derivatives	Histidine Metabolism	Histidine Degradation	Histidine ammonia-lyase (EC 4.3.1.3)	fig|6666666.1083232.peg.1698, fig|6666666.1083232.peg.2780
Micromonosporaceae_bin580	Amino Acids and Derivatives	Histidine Metabolism	Histidine Degradation	Urocanate hydratase (EC 4.2.1.49)	fig|6666666.1083232.peg.2784
Micromonosporaceae_bin580	Amino Acids and Derivatives	Histidine Metabolism	Histidine Degradation	Formiminoglutamic iminohydrolase (EC 3.5.3.13)	fig|6666666.1083232.peg.2782
Micromonosporaceae_bin580	Amino Acids and Derivatives	Histidine Metabolism	Histidine Degradation	Imidazolonepropionase (EC 3.5.2.7)	fig|6666666.1083232.peg.2781
Micromonosporaceae_bin580	Amino Acids and Derivatives	Histidine Metabolism	Histidine Biosynthesis	Histidinol dehydrogenase (EC 1.1.1.23)	fig|6666666.1083232.peg.2178
Micromonosporaceae_bin580	Amino Acids and Derivatives	Histidine Metabolism	Histidine Biosynthesis	Imidazoleglycerol-phosphate dehydratase (EC 4.2.1.19)	fig|6666666.1083232.peg.2180
Micromonosporaceae_bin580	Amino Acids and Derivatives	Histidine Metabolism	Histidine Biosynthesis	Histidinol-phosphatase [alternative form] (EC 3.1.3.15)	fig|6666666.1083232.peg.4894
Micromonosporaceae_bin580	Amino Acids and Derivatives	Histidine Metabolism	Histidine Biosynthesis	Phosphoribosyl-AMP cyclohydrolase (EC 3.5.4.19)	fig|6666666.1083232.peg.2396
Micromonosporaceae_bin580	Amino Acids and Derivatives	Histidine Metabolism	Histidine Biosynthesis	Histidinol-phosphate aminotransferase (EC 2.6.1.9)	fig|6666666.1083232.peg.2179
Micromonosporaceae_bin580	Amino Acids and Derivatives	Histidine Metabolism	Histidine Biosynthesis	Phosphoribosyl-ATP pyrophosphatase (EC 3.6.1.31)	fig|6666666.1083232.peg.143
Micromonosporaceae_bin580	Amino Acids and Derivatives	Histidine Metabolism	Histidine Biosynthesis	Phosphoribosylformimino-5-aminoimidazole carboxamide ribotide isomerase (EC 5.3.1.16)	fig|6666666.1083232.peg.2184
Micromonosporaceae_bin580	Amino Acids and Derivatives	Alanine, serine, and glycine	Serine Biosynthesis	Phosphoserine phosphatase (EC 3.1.3.3)	fig|6666666.1083232.peg.4621, fig|6666666.1083232.peg.4621
Micromonosporaceae_bin580	Amino Acids and Derivatives	Alanine, serine, and glycine	Serine Biosynthesis	Phosphoserine aminotransferase (EC 2.6.1.52)	fig|6666666.1083232.peg.5092
Micromonosporaceae_bin580	Amino Acids and Derivatives	Alanine, serine, and glycine	Serine Biosynthesis	D-3-phosphoglycerate dehydrogenase (EC 1.1.1.95)	fig|6666666.1083232.peg.2022, fig|6666666.1083232.peg.2035, fig|6666666.1083232.peg.3437
Micromonosporaceae_bin580	Amino Acids and Derivatives	Alanine, serine, and glycine	Serine Biosynthesis	Serine hydroxymethyltransferase (EC 2.1.2.1)	fig|6666666.1083232.peg.2321, fig|6666666.1083232.peg.3017
Micromonosporaceae_bin580	Amino Acids and Derivatives	Alanine, serine, and glycine	Glycine Biosynthesis	Serine hydroxymethyltransferase (EC 2.1.2.1)	fig|6666666.1083232.peg.2321, fig|6666666.1083232.peg.3017
Micromonosporaceae_bin580	Amino Acids and Derivatives	Alanine, serine, and glycine	Alanine biosynthesis	Branched-chain amino acid aminotransferase (EC 2.6.1.42)	fig|6666666.1083232.peg.2038
Micromonosporaceae_bin580	Amino Acids and Derivatives	Alanine, serine, and glycine	Alanine biosynthesis	Ferredoxin, 2Fe-2S	fig|6666666.1083232.peg.757, fig|6666666.1083232.peg.3949
Micromonosporaceae_bin580	Amino Acids and Derivatives	Alanine, serine, and glycine	Alanine biosynthesis	Alanine racemase (EC 5.1.1.1)	fig|6666666.1083232.peg.204
Micromonosporaceae_bin580	Amino Acids and Derivatives	Alanine, serine, and glycine	Alanine biosynthesis	Valine--pyruvate aminotransferase (EC 2.6.1.66)	fig|6666666.1083232.peg.1408
Micromonosporaceae_bin580	Amino Acids and Derivatives	Alanine, serine, and glycine	Alanine biosynthesis	Cysteine desulfurase (EC 2.8.1.7)	fig|6666666.1083232.peg.2010, fig|6666666.1083232.peg.2071
Micromonosporaceae_bin580	Amino Acids and Derivatives	Alanine, serine, and glycine	Glycine and Serine Utilization	Cystathionine beta-synthase (EC 4.2.1.22)	fig|6666666.1083232.peg.2607
Micromonosporaceae_bin580	Amino Acids and Derivatives	Alanine, serine, and glycine	Glycine and Serine Utilization	Phosphoserine aminotransferase (EC 2.6.1.52)	fig|6666666.1083232.peg.5092
Micromonosporaceae_bin580	Amino Acids and Derivatives	Alanine, serine, and glycine	Glycine and Serine Utilization	Phosphoserine phosphatase (EC 3.1.3.3)	fig|6666666.1083232.peg.4621
Micromonosporaceae_bin580	Amino Acids and Derivatives	Alanine, serine, and glycine	Glycine and Serine Utilization	Serine hydroxymethyltransferase (EC 2.1.2.1)	fig|6666666.1083232.peg.2321, fig|6666666.1083232.peg.3017
Micromonosporaceae_bin580	Amino Acids and Derivatives	Alanine, serine, and glycine	Glycine and Serine Utilization	Glycine dehydrogenase [decarboxylating] (glycine cleavage system P protein) (EC 1.4.4.2)	fig|6666666.1083232.peg.1277
Micromonosporaceae_bin580	Amino Acids and Derivatives	Alanine, serine, and glycine	Glycine and Serine Utilization	Glycine cleavage system H protein	fig|6666666.1083232.peg.1289
Micromonosporaceae_bin580	Amino Acids and Derivatives	Alanine, serine, and glycine	Glycine and Serine Utilization	D-3-phosphoglycerate dehydrogenase (EC 1.1.1.95)	fig|6666666.1083232.peg.2022, fig|6666666.1083232.peg.2035, fig|6666666.1083232.peg.3437
Micromonosporaceae_bin580	Amino Acids and Derivatives	Alanine, serine, and glycine	Glycine and Serine Utilization	Threonine dehydratase, catabolic (EC 4.3.1.19)	fig|6666666.1083232.peg.3807
Micromonosporaceae_bin580	Amino Acids and Derivatives	Alanine, serine, and glycine	Glycine and Serine Utilization	Glycerate kinase (EC 2.7.1.31)	fig|6666666.1083232.peg.3357
Micromonosporaceae_bin580	Amino Acids and Derivatives	Alanine, serine, and glycine	Glycine and Serine Utilization	Seryl-tRNA synthetase (EC 6.1.1.11)	fig|6666666.1083232.peg.1374
Micromonosporaceae_bin580	Amino Acids and Derivatives	Alanine, serine, and glycine	Glycine and Serine Utilization	Aminomethyltransferase (glycine cleavage system T protein) (EC 2.1.2.10)	fig|6666666.1083232.peg.3536
Micromonosporaceae_bin580	Amino Acids and Derivatives	Alanine, serine, and glycine	Glycine and Serine Utilization	Cystathionine gamma-lyase (EC 4.4.1.1)	fig|6666666.1083232.peg.1240, fig|6666666.1083232.peg.3809
Micromonosporaceae_bin580	Amino Acids and Derivatives	Alanine, serine, and glycine	Glycine and Serine Utilization	L-serine dehydratase, (PLP)-dependent (EC 4.3.1.17)	fig|6666666.1083232.peg.3807
Micromonosporaceae_bin580	Amino Acids and Derivatives	Alanine, serine, and glycine	Glycine cleavage system	Aminomethyltransferase (glycine cleavage system T protein) (EC 2.1.2.10)	fig|6666666.1083232.peg.3536
Micromonosporaceae_bin580	Amino Acids and Derivatives	Alanine, serine, and glycine	Glycine cleavage system	Glycine dehydrogenase [decarboxylating] (glycine cleavage system P protein) (EC 1.4.4.2)	fig|6666666.1083232.peg.1277
Micromonosporaceae_bin580	Amino Acids and Derivatives	Alanine, serine, and glycine	Glycine cleavage system	Glycine cleavage system H protein	fig|6666666.1083232.peg.1289
Micromonosporaceae_bin580	Amino Acids and Derivatives	Aromatic amino acids and derivatives	Common Pathway For Synthesis of Aromatic Compounds (DAHP synthase to chorismate)	3-dehydroquinate dehydratase II (EC 4.2.1.10)	fig|6666666.1083232.peg.4247
Micromonosporaceae_bin580	Amino Acids and Derivatives	Aromatic amino acids and derivatives	Common Pathway For Synthesis of Aromatic Compounds (DAHP synthase to chorismate)	2-keto-3-deoxy-D-arabino-heptulosonate-7-phosphate synthase I beta (EC 2.5.1.54)	fig|6666666.1083232.peg.1117
Micromonosporaceae_bin580	Amino Acids and Derivatives	Aromatic amino acids and derivatives	Common Pathway For Synthesis of Aromatic Compounds (DAHP synthase to chorismate)	3-dehydroquinate synthase (EC 4.2.3.4)	fig|6666666.1083232.peg.4246
Micromonosporaceae_bin580	Amino Acids and Derivatives	Aromatic amino acids and derivatives	Common Pathway For Synthesis of Aromatic Compounds (DAHP synthase to chorismate)	2-keto-3-deoxy-D-arabino-heptulosonate-7-phosphate synthase II (EC 2.5.1.54)	fig|6666666.1083232.peg.2112
Micromonosporaceae_bin580	Amino Acids and Derivatives	Aromatic amino acids and derivatives	Common Pathway For Synthesis of Aromatic Compounds (DAHP synthase to chorismate)	Shikimate kinase I (EC 2.7.1.71)	fig|6666666.1083232.peg.4244
Micromonosporaceae_bin580	Amino Acids and Derivatives	Aromatic amino acids and derivatives	Common Pathway For Synthesis of Aromatic Compounds (DAHP synthase to chorismate)	Shikimate 5-dehydrogenase I alpha (EC 1.1.1.25)	fig|6666666.1083232.peg.4242
Micromonosporaceae_bin580	Amino Acids and Derivatives	Aromatic amino acids and derivatives	Common Pathway For Synthesis of Aromatic Compounds (DAHP synthase to chorismate)	Chorismate synthase (EC 4.2.3.5)	fig|6666666.1083232.peg.4243
Micromonosporaceae_bin580	Amino Acids and Derivatives	Aromatic amino acids and derivatives	Common Pathway For Synthesis of Aromatic Compounds (DAHP synthase to chorismate)	2-keto-3-deoxy-D-arabino-heptulosonate-7-phosphate synthase I alpha (EC 2.5.1.54)	fig|6666666.1083232.peg.3125
Micromonosporaceae_bin580	Amino Acids and Derivatives	Aromatic amino acids and derivatives	Tryptophan synthesis	Tryptophan synthase beta chain (EC 4.2.1.20)	fig|6666666.1083232.peg.2400
Micromonosporaceae_bin580	Amino Acids and Derivatives	Aromatic amino acids and derivatives	Tryptophan synthesis	Acting phosphoribosylanthranilate isomerase (EC 5.3.1.24)	fig|6666666.1083232.peg.2184
Micromonosporaceae_bin580	Amino Acids and Derivatives	Aromatic amino acids and derivatives	Tryptophan synthesis	Indole-3-glycerol phosphate synthase (EC 4.1.1.48)	fig|6666666.1083232.peg.2399
Micromonosporaceae_bin580	Amino Acids and Derivatives	Aromatic amino acids and derivatives	Tryptophan synthesis	Anthranilate phosphoribosyltransferase (EC 2.4.2.18)	fig|6666666.1083232.peg.2076
Micromonosporaceae_bin580	Amino Acids and Derivatives	Aromatic amino acids and derivatives	Tryptophan synthesis	Para-aminobenzoate synthase, aminase component (EC 2.6.1.85)	fig|6666666.1083232.peg.1275
Micromonosporaceae_bin580	Amino Acids and Derivatives	Aromatic amino acids and derivatives	Tryptophan synthesis	Tryptophan synthase alpha chain (EC 4.2.1.20)	fig|6666666.1083232.peg.2401
Micromonosporaceae_bin580	Amino Acids and Derivatives	Aromatic amino acids and derivatives	Tryptophan synthesis	Anthranilate synthase, aminase component (EC 4.1.3.27)	fig|6666666.1083232.peg.2397, fig|6666666.1083232.peg.4294
Micromonosporaceae_bin580	Amino Acids and Derivatives	Aromatic amino acids and derivatives	Tryptophan synthesis	Tryptophan-associated membrane protein	fig|6666666.1083232.peg.2398
Micromonosporaceae_bin580	Amino Acids and Derivatives	Aromatic amino acids and derivatives	Tryptophan synthesis	Aminodeoxychorismate lyase (EC 4.1.3.38)	fig|6666666.1083232.peg.4131
Micromonosporaceae_bin580	Amino Acids and Derivatives	Aromatic amino acids and derivatives	Tryptophan synthesis	Anthranilate synthase, amidotransferase component (EC 4.1.3.27)	fig|6666666.1083232.peg.400
Micromonosporaceae_bin580	Amino Acids and Derivatives	Aromatic amino acids and derivatives	Tryptophan synthesis	Para-aminobenzoate synthase, amidotransferase component (EC 2.6.1.85)	fig|6666666.1083232.peg.400
Micromonosporaceae_bin580	Amino Acids and Derivatives	Aromatic amino acids and derivatives	Aromatic amino acid degradation	Aromatic-L-amino-acid decarboxylase (EC 4.1.1.28)	fig|6666666.1083232.peg.3975
Micromonosporaceae_bin580	Amino Acids and Derivatives	Aromatic amino acids and derivatives	Aromatic amino acid degradation	Tryptophan 2,3-dioxygenase (EC 1.13.11.11)	fig|6666666.1083232.peg.3019
Micromonosporaceae_bin580	Amino Acids and Derivatives	Aromatic amino acids and derivatives	Aromatic amino acid degradation	4-hydroxyphenylpyruvate dioxygenase (EC 1.13.11.27)	fig|6666666.1083232.peg.1593
Micromonosporaceae_bin580	Amino Acids and Derivatives	Aromatic amino acids and derivatives	Aromatic amino acid degradation	Predicted 2-keto-4-pentenoate hydratase/2-oxohepta-3-ene-1,7-dioic acid hydratase	fig|6666666.1083232.peg.2048
Micromonosporaceae_bin580	Amino Acids and Derivatives	Aromatic amino acids and derivatives	Phenylalanine and Tyrosine Branches from Chorismate	Arogenate dehydrogenase (EC 1.3.1.43)	fig|6666666.1083232.peg.4495
Micromonosporaceae_bin580	Amino Acids and Derivatives	Aromatic amino acids and derivatives	Phenylalanine and Tyrosine Branches from Chorismate	Chorismate mutase I (EC 5.4.99.5)	fig|6666666.1083232.peg.239
Micromonosporaceae_bin580	Amino Acids and Derivatives	Aromatic amino acids and derivatives	Phenylalanine and Tyrosine Branches from Chorismate	Biosynthetic Aromatic amino acid aminotransferase beta (EC 2.6.1.57)	fig|6666666.1083232.peg.1596
Micromonosporaceae_bin580	Amino Acids and Derivatives	Aromatic amino acids and derivatives	Phenylalanine and Tyrosine Branches from Chorismate	Prephenate dehydratase (EC 4.2.1.51)	fig|6666666.1083232.peg.1378
Micromonosporaceae_bin580	Amino Acids and Derivatives	Aromatic amino acids and derivatives	Chorismate: Intermediate for synthesis of Tryptophan, PAPA antibiotics, PABA, 3-hydroxyanthranilate and more.	Para-aminobenzoate synthase, amidotransferase component (EC 2.6.1.85)	fig|6666666.1083232.peg.400
Micromonosporaceae_bin580	Amino Acids and Derivatives	Aromatic amino acids and derivatives	Chorismate: Intermediate for synthesis of Tryptophan, PAPA antibiotics, PABA, 3-hydroxyanthranilate and more.	Phosphoribosylformimino-5-aminoimidazole carboxamide ribotide isomerase (EC 5.3.1.16)	fig|6666666.1083232.peg.2184
Micromonosporaceae_bin580	Amino Acids and Derivatives	Aromatic amino acids and derivatives	Chorismate: Intermediate for synthesis of Tryptophan, PAPA antibiotics, PABA, 3-hydroxyanthranilate and more.	Anthranilate synthase, aminase component (EC 4.1.3.27)	fig|6666666.1083232.peg.2397, fig|6666666.1083232.peg.4294
Micromonosporaceae_bin580	Amino Acids and Derivatives	Aromatic amino acids and derivatives	Chorismate: Intermediate for synthesis of Tryptophan, PAPA antibiotics, PABA, 3-hydroxyanthranilate and more.	2-Amino-2-deoxy-isochorismate synthase (EC 4.1.3.-)	fig|6666666.1083232.peg.3874
Micromonosporaceae_bin580	Amino Acids and Derivatives	Aromatic amino acids and derivatives	Chorismate: Intermediate for synthesis of Tryptophan, PAPA antibiotics, PABA, 3-hydroxyanthranilate and more.	Anthranilate synthase, amidotransferase component (EC 4.1.3.27)	fig|6666666.1083232.peg.400
Micromonosporaceae_bin580	Amino Acids and Derivatives	Aromatic amino acids and derivatives	Chorismate: Intermediate for synthesis of Tryptophan, PAPA antibiotics, PABA, 3-hydroxyanthranilate and more.	Para-aminobenzoate synthase, aminase component (EC 2.6.1.85)	fig|6666666.1083232.peg.1275
Micromonosporaceae_bin580	Amino Acids and Derivatives	Aromatic amino acids and derivatives	Chorismate: Intermediate for synthesis of Tryptophan, PAPA antibiotics, PABA, 3-hydroxyanthranilate and more.	Tryptophan synthase alpha chain (EC 4.2.1.20)	fig|6666666.1083232.peg.2401
Micromonosporaceae_bin580	Amino Acids and Derivatives	Aromatic amino acids and derivatives	Chorismate: Intermediate for synthesis of Tryptophan, PAPA antibiotics, PABA, 3-hydroxyanthranilate and more.	Anthranilate phosphoribosyltransferase (EC 2.4.2.18)	fig|6666666.1083232.peg.2076
Micromonosporaceae_bin580	Amino Acids and Derivatives	Aromatic amino acids and derivatives	Chorismate: Intermediate for synthesis of Tryptophan, PAPA antibiotics, PABA, 3-hydroxyanthranilate and more.	Aminodeoxychorismate lyase (EC 4.1.3.38)	fig|6666666.1083232.peg.4131
Micromonosporaceae_bin580	Amino Acids and Derivatives	Aromatic amino acids and derivatives	Chorismate: Intermediate for synthesis of Tryptophan, PAPA antibiotics, PABA, 3-hydroxyanthranilate and more.	Isochorismate synthase (EC 5.4.4.2)	fig|6666666.1083232.peg.1115
Micromonosporaceae_bin580	Amino Acids and Derivatives	Aromatic amino acids and derivatives	Chorismate: Intermediate for synthesis of Tryptophan, PAPA antibiotics, PABA, 3-hydroxyanthranilate and more.	Indole-3-glycerol phosphate synthase (EC 4.1.1.48)	fig|6666666.1083232.peg.2399
Micromonosporaceae_bin580	Amino Acids and Derivatives	Aromatic amino acids and derivatives	Chorismate: Intermediate for synthesis of Tryptophan, PAPA antibiotics, PABA, 3-hydroxyanthranilate and more.	Tryptophan synthase beta chain (EC 4.2.1.20)	fig|6666666.1083232.peg.2400
Micromonosporaceae_bin580	Amino Acids and Derivatives	Branched-chain amino acids	Leucine Biosynthesis	2-isopropylmalate synthase (EC 2.3.3.13)	fig|6666666.1083232.peg.3072
Micromonosporaceae_bin580	Amino Acids and Derivatives	Branched-chain amino acids	Leucine Biosynthesis	3-isopropylmalate dehydratase small subunit (EC 4.2.1.33)	fig|6666666.1083232.peg.2052
Micromonosporaceae_bin580	Amino Acids and Derivatives	Branched-chain amino acids	Leucine Biosynthesis	3-isopropylmalate dehydratase large subunit (EC 4.2.1.33)	fig|6666666.1083232.peg.2051
Micromonosporaceae_bin580	Amino Acids and Derivatives	Branched-chain amino acids	Leucine Biosynthesis	Branched-chain amino acid aminotransferase (EC 2.6.1.42)	fig|6666666.1083232.peg.2038
Micromonosporaceae_bin580	Amino Acids and Derivatives	Branched-chain amino acids	Leucine Biosynthesis	3-isopropylmalate dehydrogenase (EC 1.1.1.85)	fig|6666666.1083232.peg.2037
Micromonosporaceae_bin580	Amino Acids and Derivatives	Branched-chain amino acids	Branched-Chain Amino Acid Biosynthesis	3-isopropylmalate dehydratase small subunit (EC 4.2.1.33)	fig|6666666.1083232.peg.2052
Micromonosporaceae_bin580	Amino Acids and Derivatives	Branched-chain amino acids	Branched-Chain Amino Acid Biosynthesis	Acetolactate synthase large subunit (EC 2.2.1.6)	fig|6666666.1083232.peg.2030
Micromonosporaceae_bin580	Amino Acids and Derivatives	Branched-chain amino acids	Branched-Chain Amino Acid Biosynthesis	Acetolactate synthase small subunit (EC 2.2.1.6)	fig|6666666.1083232.peg.2031
Micromonosporaceae_bin580	Amino Acids and Derivatives	Branched-chain amino acids	Branched-Chain Amino Acid Biosynthesis	3-isopropylmalate dehydrogenase (EC 1.1.1.85)	fig|6666666.1083232.peg.2037
Micromonosporaceae_bin580	Amino Acids and Derivatives	Branched-chain amino acids	Branched-Chain Amino Acid Biosynthesis	Branched-chain amino acid aminotransferase (EC 2.6.1.42)	fig|6666666.1083232.peg.2038
Micromonosporaceae_bin580	Amino Acids and Derivatives	Branched-chain amino acids	Branched-Chain Amino Acid Biosynthesis	3-isopropylmalate dehydratase large subunit (EC 4.2.1.33)	fig|6666666.1083232.peg.2051
Micromonosporaceae_bin580	Amino Acids and Derivatives	Branched-chain amino acids	Branched-Chain Amino Acid Biosynthesis	Dihydroxy-acid dehydratase (EC 4.2.1.9)	fig|6666666.1083232.peg.2027
Micromonosporaceae_bin580	Amino Acids and Derivatives	Branched-chain amino acids	Branched-Chain Amino Acid Biosynthesis	2-isopropylmalate synthase (EC 2.3.3.13)	fig|6666666.1083232.peg.3072
Micromonosporaceae_bin580	Amino Acids and Derivatives	Branched-chain amino acids	Branched-Chain Amino Acid Biosynthesis	Threonine dehydratase, catabolic (EC 4.3.1.19)	fig|6666666.1083232.peg.3807
Micromonosporaceae_bin580	Amino Acids and Derivatives	Branched-chain amino acids	Branched-Chain Amino Acid Biosynthesis	(R)-citramalate synthase (EC 2.3.1.182)	fig|6666666.1083232.peg.2040
Micromonosporaceae_bin580	Amino Acids and Derivatives	Branched-chain amino acids	Branched-Chain Amino Acid Biosynthesis	Valine--pyruvate aminotransferase (EC 2.6.1.66)	fig|6666666.1083232.peg.1408
Micromonosporaceae_bin580	Amino Acids and Derivatives	Branched-chain amino acids	HMG CoA Synthesis	Isovaleryl-CoA dehydrogenase (EC 1.3.8.4)	fig|6666666.1083232.peg.2726
Micromonosporaceae_bin580	Amino Acids and Derivatives	Branched-chain amino acids	HMG CoA Synthesis	Methylcrotonyl-CoA carboxylase carboxyl transferase subunit (EC 6.4.1.4)	fig|6666666.1083232.peg.2725
Micromonosporaceae_bin580	Amino Acids and Derivatives	Branched-chain amino acids	HMG CoA Synthesis	Biotin carboxylase of methylcrotonyl-CoA carboxylase (EC 6.3.4.14)	fig|6666666.1083232.peg.2721
Micromonosporaceae_bin580	Amino Acids and Derivatives	Branched-chain amino acids	HMG CoA Synthesis	Methylcrotonyl-CoA carboxylase biotin-containing subunit (EC 6.4.1.4)	fig|6666666.1083232.peg.4562
Micromonosporaceae_bin580	Amino Acids and Derivatives	Branched-chain amino acids	HMG CoA Synthesis	Methylglutaconyl-CoA hydratase (EC 4.2.1.18)	fig|6666666.1083232.peg.1505
Micromonosporaceae_bin580	Amino Acids and Derivatives	Branched-chain amino acids	HMG CoA Synthesis	Hydroxymethylglutaryl-CoA lyase (EC 4.1.3.4)	fig|6666666.1083232.peg.2722
Micromonosporaceae_bin580	Amino Acids and Derivatives	Branched-chain amino acids	HMG CoA Synthesis	Acetoacetyl-CoA synthetase (EC 6.2.1.16)	fig|6666666.1083232.peg.3794
Micromonosporaceae_bin580	Amino Acids and Derivatives	Arginine; urea cycle, polyamines	Urea decomposition	Urease gamma subunit (EC 3.5.1.5)	fig|6666666.1083232.peg.2774
Micromonosporaceae_bin580	Amino Acids and Derivatives	Arginine; urea cycle, polyamines	Urea decomposition	Urease beta subunit (EC 3.5.1.5)	fig|6666666.1083232.peg.2775
Micromonosporaceae_bin580	Amino Acids and Derivatives	Arginine; urea cycle, polyamines	Urea decomposition	Urease accessory protein UreG	fig|6666666.1083232.peg.2778
Micromonosporaceae_bin580	Amino Acids and Derivatives	Arginine; urea cycle, polyamines	Urea decomposition	Urease accessory protein UreF	fig|6666666.1083232.peg.2777
Micromonosporaceae_bin580	Amino Acids and Derivatives	Arginine; urea cycle, polyamines	Urea decomposition	Urease alpha subunit (EC 3.5.1.5)	fig|6666666.1083232.peg.2776
Micromonosporaceae_bin580	Amino Acids and Derivatives	Arginine; urea cycle, polyamines	Arginine and Ornithine Degradation	Ornithine carbamoyltransferase (EC 2.1.3.3)	fig|6666666.1083232.peg.156
Micromonosporaceae_bin580	Amino Acids and Derivatives	Arginine; urea cycle, polyamines	Arginine and Ornithine Degradation	Arginine pathway regulatory protein ArgR, repressor of arg regulon	fig|6666666.1083232.peg.157
Micromonosporaceae_bin580	Amino Acids and Derivatives	Arginine; urea cycle, polyamines	Arginine and Ornithine Degradation	Ornithine cyclodeaminase (EC 4.3.1.12)	fig|6666666.1083232.peg.3610
Micromonosporaceae_bin580	Amino Acids and Derivatives	Arginine; urea cycle, polyamines	Arginine and Ornithine Degradation	Delta-1-pyrroline-5-carboxylate dehydrogenase (EC 1.2.1.88)	fig|6666666.1083232.peg.3751
Micromonosporaceae_bin580	Amino Acids and Derivatives	Arginine; urea cycle, polyamines	Arginine and Ornithine Degradation	Arginase (EC 3.5.3.1)	fig|6666666.1083232.peg.520
Micromonosporaceae_bin580	Amino Acids and Derivatives	Arginine; urea cycle, polyamines	Arginine Deiminase Pathway	Ornithine carbamoyltransferase (EC 2.1.3.3)	fig|6666666.1083232.peg.156
Micromonosporaceae_bin580	Amino Acids and Derivatives	Arginine; urea cycle, polyamines	Arginine Deiminase Pathway	Arginine pathway regulatory protein ArgR, repressor of arg regulon	fig|6666666.1083232.peg.157
Micromonosporaceae_bin580	Amino Acids and Derivatives	Arginine; urea cycle, polyamines	Polyamine Metabolism	Putrescine transport system permease protein PotH (TC 3.A.1.11.2)	fig|6666666.1083232.peg.3780
Micromonosporaceae_bin580	Amino Acids and Derivatives	Arginine; urea cycle, polyamines	Polyamine Metabolism	Putrescine transport ATP-binding protein PotG (TC 3.A.1.11.2)	fig|6666666.1083232.peg.3781
Micromonosporaceae_bin580	Amino Acids and Derivatives	Arginine; urea cycle, polyamines	Polyamine Metabolism	Putrescine transport system permease protein PotI (TC 3.A.1.11.2)	fig|6666666.1083232.peg.3779
Micromonosporaceae_bin580	Amino Acids and Derivatives	Arginine; urea cycle, polyamines	Polyamine Metabolism	Spermidine synthase (EC 2.5.1.16)	fig|6666666.1083232.peg.3135
Micromonosporaceae_bin580	Amino Acids and Derivatives	Arginine; urea cycle, polyamines	Polyamine Metabolism	Putrescine ABC transporter putrescine-binding protein PotF (TC 3.A.1.11.2)	fig|6666666.1083232.peg.3782
Micromonosporaceae_bin580	Amino Acids and Derivatives	Arginine; urea cycle, polyamines	Urease subunits	Urease alpha subunit (EC 3.5.1.5)	fig|6666666.1083232.peg.2776
Micromonosporaceae_bin580	Amino Acids and Derivatives	Arginine; urea cycle, polyamines	Urease subunits	Urease beta subunit (EC 3.5.1.5)	fig|6666666.1083232.peg.2775
Micromonosporaceae_bin580	Amino Acids and Derivatives	Arginine; urea cycle, polyamines	Urease subunits	Urease gamma subunit (EC 3.5.1.5)	fig|6666666.1083232.peg.2774
Micromonosporaceae_bin580	Amino Acids and Derivatives	Arginine; urea cycle, polyamines	Urease subunits	Urease accessory protein UreG	fig|6666666.1083232.peg.2778
Micromonosporaceae_bin580	Amino Acids and Derivatives	Arginine; urea cycle, polyamines	Urease subunits	Urease accessory protein UreF	fig|6666666.1083232.peg.2777
Micromonosporaceae_bin580	Amino Acids and Derivatives	Arginine; urea cycle, polyamines	Cyanophycin Metabolism	Asparagine synthetase [glutamine-hydrolyzing] (EC 6.3.5.4)	fig|6666666.1083232.peg.2358
Micromonosporaceae_bin580	Amino Acids and Derivatives	Arginine; urea cycle, polyamines	Cyanophycin Metabolism	Cyanophycin synthase (EC 6.3.2.29)(EC 6.3.2.30)	fig|6666666.1083232.peg.981
Micromonosporaceae_bin580	Amino Acids and Derivatives	Arginine; urea cycle, polyamines	Cyanophycin Metabolism	Cyanophycinase (EC 3.4.15.6)	fig|6666666.1083232.peg.980
Micromonosporaceae_bin580	Amino Acids and Derivatives	Amino Acids and Derivatives - no subcategory	Creatine and Creatinine Degradation	Creatinine amidohydrolase (EC 3.5.2.10)	fig|6666666.1083232.peg.3365
Micromonosporaceae_bin580	Amino Acids and Derivatives	Proline and 4-hydroxyproline	Proline Synthesis	Glutamate 5-kinase (EC 2.7.2.11)	fig|6666666.1083232.peg.3155
Micromonosporaceae_bin580	Amino Acids and Derivatives	Proline and 4-hydroxyproline	Proline Synthesis	Gamma-glutamyl phosphate reductase (EC 1.2.1.41)	fig|6666666.1083232.peg.3154
Micromonosporaceae_bin580	Amino Acids and Derivatives	Proline and 4-hydroxyproline	Proline Synthesis	RNA-binding C-terminal domain PUA	fig|6666666.1083232.peg.3155
Micromonosporaceae_bin580	Amino Acids and Derivatives	Proline and 4-hydroxyproline	Proline Synthesis	Pyrroline-5-carboxylate reductase (EC 1.5.1.2)	fig|6666666.1083232.peg.2109
Micromonosporaceae_bin580	Amino Acids and Derivatives	Proline and 4-hydroxyproline	Proline, 4-hydroxyproline uptake and utilization	Delta-1-pyrroline-5-carboxylate dehydrogenase (EC 1.2.1.88)	fig|6666666.1083232.peg.3751
Micromonosporaceae_bin580	DNA Metabolism	DNA Metabolism - no subcategory	DNA structural proteins, bacterial	Chromosome partition protein smc	fig|6666666.1083232.peg.1213, fig|6666666.1083232.peg.1747
Micromonosporaceae_bin580	DNA Metabolism	DNA Metabolism - no subcategory	DNA structural proteins, bacterial	DNA-binding protein HU	fig|6666666.1083232.peg.2053
Micromonosporaceae_bin580	DNA Metabolism	DNA Metabolism - no subcategory	DNA ligases	ATP-dependent DNA ligase (EC 6.5.1.1) LigC	fig|6666666.1083232.peg.3644
Micromonosporaceae_bin580	DNA Metabolism	DNA Metabolism - no subcategory	DNA ligases	ATP-dependent DNA ligase (EC 6.5.1.1) clustered with Ku protein, LigD	fig|6666666.1083232.peg.587, fig|6666666.1083232.peg.4021, fig|6666666.1083232.peg.4022, fig|6666666.1083232.peg.4731
Micromonosporaceae_bin580	DNA Metabolism	DNA Metabolism - no subcategory	DNA ligases	Ku domain protein	fig|6666666.1083232.peg.4020
Micromonosporaceae_bin580	DNA Metabolism	DNA Metabolism - no subcategory	DNA ligases	ATP-dependent DNA ligase (EC 6.5.1.1)	fig|6666666.1083232.peg.1049, fig|6666666.1083232.peg.2677, fig|6666666.1083232.peg.3647
Micromonosporaceae_bin580	DNA Metabolism	DNA uptake, competence	DNA processing cluster	Recombination protein RecR	fig|6666666.1083232.peg.540
Micromonosporaceae_bin580	DNA Metabolism	DNA uptake, competence	DNA processing cluster	DNA polymerase III subunits gamma and tau (EC 2.7.7.7)	fig|6666666.1083232.peg.537
Micromonosporaceae_bin580	DNA Metabolism	DNA repair	RecA and RecX	RecA protein	fig|6666666.1083232.peg.1830
Micromonosporaceae_bin580	DNA Metabolism	DNA repair	RecA and RecX	Regulatory protein RecX	fig|6666666.1083232.peg.1831
Micromonosporaceae_bin580	DNA Metabolism	DNA repair	DNA repair system including RecA, MutS and a hypothetical protein	RecA protein	fig|6666666.1083232.peg.1830
Micromonosporaceae_bin580	DNA Metabolism	DNA repair	DNA repair system including RecA, MutS and a hypothetical protein	Regulatory protein RecX	fig|6666666.1083232.peg.1831
Micromonosporaceae_bin580	DNA Metabolism	DNA repair	DNA Repair Base Excision	Formamidopyrimidine-DNA glycosylase (EC 3.2.2.23)	fig|6666666.1083232.peg.1218, fig|6666666.1083232.peg.1402
Micromonosporaceae_bin580	DNA Metabolism	DNA repair	DNA Repair Base Excision	Endonuclease VIII	fig|6666666.1083232.peg.1814
Micromonosporaceae_bin580	DNA Metabolism	DNA repair	DNA Repair Base Excision	ATP-dependent DNA ligase (EC 6.5.1.1)	fig|6666666.1083232.peg.1049, fig|6666666.1083232.peg.2677, fig|6666666.1083232.peg.3647
Micromonosporaceae_bin580	DNA Metabolism	DNA repair	DNA Repair Base Excision	Ku domain protein	fig|6666666.1083232.peg.4020
Micromonosporaceae_bin580	DNA Metabolism	DNA repair	DNA Repair Base Excision	ATP-dependent DNA ligase (EC 6.5.1.1) LigC	fig|6666666.1083232.peg.3644
Micromonosporaceae_bin580	DNA Metabolism	DNA repair	DNA Repair Base Excision	Endonuclease III (EC 4.2.99.18)	fig|6666666.1083232.peg.4566
Micromonosporaceae_bin580	DNA Metabolism	DNA repair	DNA Repair Base Excision	DNA polymerase I (EC 2.7.7.7)	fig|6666666.1083232.peg.806, fig|6666666.1083232.peg.813, fig|6666666.1083232.peg.1695, fig|6666666.1083232.peg.3860
Micromonosporaceae_bin580	DNA Metabolism	DNA repair	DNA Repair Base Excision	DNA-3-methyladenine glycosylase II (EC 3.2.2.21)	fig|6666666.1083232.peg.1356
Micromonosporaceae_bin580	DNA Metabolism	DNA repair	DNA Repair Base Excision	DNA-3-methyladenine glycosylase (EC 3.2.2.20)	fig|6666666.1083232.peg.1687
Micromonosporaceae_bin580	DNA Metabolism	DNA repair	DNA Repair Base Excision	ATP-dependent DNA ligase (EC 6.5.1.1) clustered with Ku protein, LigD	fig|6666666.1083232.peg.587, fig|6666666.1083232.peg.4021, fig|6666666.1083232.peg.4022, fig|6666666.1083232.peg.4731
Micromonosporaceae_bin580	DNA Metabolism	DNA repair	Nonhomologous End-Joining in Bacteria	ATP-dependent DNA ligase (EC 6.5.1.1) clustered with Ku protein, LigD	fig|6666666.1083232.peg.587, fig|6666666.1083232.peg.4021, fig|6666666.1083232.peg.4022, fig|6666666.1083232.peg.4731
Micromonosporaceae_bin580	DNA Metabolism	DNA repair	Nonhomologous End-Joining in Bacteria	ATP-dependent DNA ligase (EC 6.5.1.1) LigC	fig|6666666.1083232.peg.3644
Micromonosporaceae_bin580	DNA Metabolism	DNA repair	Nonhomologous End-Joining in Bacteria	Ku domain protein	fig|6666666.1083232.peg.4020
Micromonosporaceae_bin580	DNA Metabolism	DNA repair	DNA repair, bacterial photolyase	Deoxyribodipyrimidine photolyase (EC 4.1.99.3)	fig|6666666.1083232.peg.3946
Micromonosporaceae_bin580	DNA Metabolism	DNA repair	DNA repair, bacterial RecBCD pathway	RecD-like DNA helicase YrrC	fig|6666666.1083232.peg.4280
Micromonosporaceae_bin580	DNA Metabolism	DNA repair	DNA repair, bacterial RecBCD pathway	ATP-dependent DNA helicase SCO5184	fig|6666666.1083232.peg.4949
Micromonosporaceae_bin580	DNA Metabolism	DNA repair	DNA repair, bacterial RecBCD pathway	ATP-dependent DNA helicase SCO5183	fig|6666666.1083232.peg.4950
Micromonosporaceae_bin580	DNA Metabolism	DNA repair	DNA repair, UvrABC system	Excinuclease ABC subunit A paralog of unknown function	fig|6666666.1083232.peg.1744
Micromonosporaceae_bin580	DNA Metabolism	DNA repair	DNA repair, UvrABC system	Excinuclease ABC subunit B	fig|6666666.1083232.peg.908
Micromonosporaceae_bin580	DNA Metabolism	DNA repair	DNA repair, UvrABC system	Excinuclease ABC subunit A	fig|6666666.1083232.peg.1322
Micromonosporaceae_bin580	DNA Metabolism	DNA repair	DNA repair, UvrABC system	Excinuclease ABC subunit C	fig|6666666.1083232.peg.1320
Micromonosporaceae_bin580	DNA Metabolism	DNA repair	DNA repair, bacterial	DNA repair protein RadA	fig|6666666.1083232.peg.2588
Micromonosporaceae_bin580	DNA Metabolism	DNA repair	DNA repair, bacterial	DNA-cytosine methyltransferase (EC 2.1.1.37)	fig|6666666.1083232.peg.111
Micromonosporaceae_bin580	DNA Metabolism	DNA repair	DNA repair, bacterial	Endonuclease IV (EC 3.1.21.2)	fig|6666666.1083232.peg.303, fig|6666666.1083232.peg.2114
Micromonosporaceae_bin580	DNA Metabolism	DNA repair	DNA repair, bacterial	Exonuclease SbcD	fig|6666666.1083232.peg.777
Micromonosporaceae_bin580	DNA Metabolism	DNA repair	DNA repair, bacterial	Exodeoxyribonuclease VII small subunit (EC 3.1.11.6)	fig|6666666.1083232.peg.1348
Micromonosporaceae_bin580	DNA Metabolism	DNA repair	DNA repair, bacterial	DNA polymerase IV (EC 2.7.7.7)	fig|6666666.1083232.peg.2141
Micromonosporaceae_bin580	DNA Metabolism	DNA repair	DNA repair, bacterial	Exodeoxyribonuclease VII large subunit (EC 3.1.11.6)	fig|6666666.1083232.peg.1349
Micromonosporaceae_bin580	DNA Metabolism	DNA repair	DNA repair, bacterial	SOS-response repressor and protease LexA (EC 3.4.21.88)	fig|6666666.1083232.peg.1851
Micromonosporaceae_bin580	DNA Metabolism	DNA repair	DNA repair, bacterial	Exonuclease SbcC	fig|6666666.1083232.peg.776
Micromonosporaceae_bin580	DNA Metabolism	DNA repair	DNA repair, bacterial	RecA protein	fig|6666666.1083232.peg.1830
Micromonosporaceae_bin580	DNA Metabolism	DNA repair	DNA repair, bacterial	DNA repair protein RecN	fig|6666666.1083232.peg.4603
Micromonosporaceae_bin580	DNA Metabolism	DNA repair	DNA repair, bacterial	DNA recombination protein RmuC	fig|6666666.1083232.peg.1352
Micromonosporaceae_bin580	DNA Metabolism	DNA repair	DNA repair, bacterial	Exodeoxyribonuclease III (EC 3.1.11.2)	fig|6666666.1083232.peg.902
Micromonosporaceae_bin580	DNA Metabolism	DNA repair	DNA repair, bacterial	Single-stranded DNA-binding protein	fig|6666666.1083232.peg.306, fig|6666666.1083232.peg.984, fig|6666666.1083232.peg.1702, fig|6666666.1083232.peg.2684, fig|6666666.1083232.peg.2751, fig|6666666.1083232.peg.3247, fig|6666666.1083232.peg.3253, fig|6666666.1083232.peg.3368
Micromonosporaceae_bin580	DNA Metabolism	DNA repair	DNA repair, bacterial	A/G-specific adenine glycosylase (EC 3.2.2.-)	fig|6666666.1083232.peg.2583
Micromonosporaceae_bin580	DNA Metabolism	DNA repair	DNA repair, bacterial	DNA polymerase IV-like protein ImuB	fig|6666666.1083232.peg.2137
Micromonosporaceae_bin580	DNA Metabolism	DNA repair	DNA repair, bacterial	Methylated-DNA--protein-cysteine methyltransferase (EC 2.1.1.63)	fig|6666666.1083232.peg.296, fig|6666666.1083232.peg.1355
Micromonosporaceae_bin580	DNA Metabolism	DNA replication	DNA topoisomerases, Type I, ATP-independent	DNA topoisomerase I (EC 5.99.1.2)	fig|6666666.1083232.peg.79
Micromonosporaceae_bin580	DNA Metabolism	DNA replication	DNA topoisomerases, Type I, ATP-independent	DNA topoisomerase IB (poxvirus type) (EC 5.99.1.2)	fig|6666666.1083232.peg.330
Micromonosporaceae_bin580	DNA Metabolism	DNA replication	DNA replication strays	Error-prone repair homolog of DNA polymerase III alpha subunit (EC 2.7.7.7)	fig|6666666.1083232.peg.2138
Micromonosporaceae_bin580	DNA Metabolism	DNA replication	DNA replication strays	DNA polymerase IV-like protein ImuB	fig|6666666.1083232.peg.2137
Micromonosporaceae_bin580	DNA Metabolism	DNA replication	DNA replication strays	DNA polymerase III epsilon subunit-related protein MSMEG4261	fig|6666666.1083232.peg.2087
Micromonosporaceae_bin580	DNA Metabolism	DNA replication	DNA topoisomerases, Type II, ATP-dependent	DNA gyrase subunit B (EC 5.99.1.3)	fig|6666666.1083232.peg.2702
Micromonosporaceae_bin580	DNA Metabolism	DNA replication	DNA topoisomerases, Type II, ATP-dependent	DNA gyrase subunit A (EC 5.99.1.3)	fig|6666666.1083232.peg.2703
